# Supplementary material for: Inhibiting the integrated stress response pathway prevents aberrant chondrocyte differentiation thereby alleviating chondrodysplasia
Source: eLife. 2018 Jul 19;7:e37673. doi: 10.7554/eLife.37673 (PMC6053305; doi:10.7554/eLife.37673)
Supplement: Supplementary file 1. — (Related to Figure 1) [file elife-37673-supp1.xlsx]

## Sheet: Cluster I
Supplementary file 1. List of Differentially Expressed Genes in Clusters I, II, III and IV.
Cluster	Gene Symbol	WT				13del					FC
		PC	pHC	UHC	LHC	PC	pHC	UHC	MHC	LHC
I	Fgf21	20.6667	16.6667	18.6667	20	50.3333	76.6667	1407.33	2887	1841.67	105.793
I	Apoa4	21.3333	19.6667	23	21.3333	25	28.6667	662	1954.33	1879.67	67.609
I	Car6	27	29	31.3333	29.3333	30.3333	175	2274	2141.67	1235	62.0952
I	Cdsn	32.3333	34	34	36.6667	39	116	960.667	2006.67	2147.67	48.2547
I	B4galnt2	19.3333	20.3333	20	18	20.3333	92	536	784	599.667	33.6784
I	Derl3	107.667	102.667	115	92.3333	117.667	357	2905.67	1662.67	489	16.2615
I	Vnn1	38	54	50	37	35.3333	52.6667	663	867.667	513.667	15.6654
I	Dsg2	38	39	33.3333	40.3333	52.6667	68.6667	307.333	604.333	695.667	14.546
I	Avil	56.3333	64.6667	66	62	63	112.667	746.667	988	659.667	12.4705
I	Prg4	138.667	53.6667	49	24	881.333	30.3333	236.667	546.667	562	12.2861
I	Lcn2	15	19.6667	170.667	201	15.6667	20	872.333	2588.33	3210.67	11.9665
I	Ddit3	238.333	223.667	280.667	237.333	249.667	1163.67	3584.33	3284	1694	11.0197
I	Chac1	190.333	285.667	210	157.667	268.333	881	1712	2159.67	1099.67	9.0142
I	Trib3	70	108.333	129	105.667	121	525.333	1034	1309.67	791.667	8.9072
I	Ero1l	273.333	474.667	328	303	452	862	2052.67	3611.33	2649	8.78288
I	Atf3	88.3333	102.333	135.333	120.667	166.333	916.333	1189	1009	503.333	7.03472
I	Spint2	85.3333	109.667	122.667	152.667	121.333	239.667	791.667	1020	707.333	6.09927
I	Aldoc	411	739.333	252.667	215	977.333	1534	973.667	1774.33	1279	5.74056
I	Creld2	648.667	736.333	704.667	672.667	754	1580	5658	3623	1181	5.06389
I	Gpt2	213.333	266.333	154.333	104.333	276.667	483.333	613.667	682.667	463.667	4.53608
I	Mt2	250.667	195.333	469.333	1232.33	275.333	215.333	1602.33	3942	4582.33	3.96735
I	Scara5	297.333	275.333	238.667	101	295.667	165.667	365.333	661.333	840	3.66372
I	Col10a1	275.333	966.667	2347.33	2869	2371.33	5962.67	10416.3	10614	7060.33	3.59009
I	Herpud1	953.333	981.667	921	714.333	1119.33	1877	3712	3224.67	1868.33	3.58948
I	1810014B01Rik	119	132.333	147	179	162	224.333	735.333	636.667	351	3.52352
I	Steap1	200	277	206	248.333	235.333	522	748.667	870.667	630.667	3.30154
I	Anxa8	478.333	804.667	717	284.333	420.333	1412	1910.33	1793.33	1132	3.21949
I	Epb4.1l4a	130.667	138.667	134.333	131.333	132.667	163	386.333	519.667	344.667	3.13844
I	Pik3cd	250.333	250	214.667	209.333	258.333	276	934	841.667	199	3.10482
I	Sdf2l1	202	205	243.333	320.667	236.667	418.333	1224	920.333	455.667	3.07329
I	Hmox1	282.333	246.667	260.333	318.333	259.667	341.667	747	982.333	926.667	3.05991
I	Pdia4	693	677	836.667	855.667	781.667	1021	3211.67	2875.33	1379.33	2.94124
I	Mt1	380	354.333	796.333	2142.67	758	680.333	2225	5012.67	5600.33	2.9121
I	Zfand2a	131.333	126.667	158.333	193.667	142.667	212	528	555.333	437.333	2.88005
I	Sel1l	941.667	874	807.667	714.333	961.333	1164.67	2988.33	2175	1231	2.80085
I	Slpi	112.667	125.667	228.333	331.333	262	247.333	357.667	836.667	1078.67	2.70756
I	Pvr	230.667	255	215.667	220.333	250.667	364.667	643.667	694	430.333	2.70336
I	Lgals3	1842.33	2830	2117.33	1775	2269.67	4681.33	4692.67	5785	4857.67	2.62659
I	Wfs1	217.333	202	230	211.333	244.333	286	597.333	658	482	2.62437
I	Smyd5	230.333	198.667	163	170.667	261.333	299.333	458	491.667	342	2.58075
I	Acot2	490.333	584	476.333	411	549	686.333	1098.33	1330.33	997.667	2.57425
I	Dnajb9	515	624	567.333	639	541.667	874.333	1817.67	1680.67	1137.67	2.56203
I	Bcat1	390.333	426	362.333	259	541.333	674.333	862	876	629.667	2.54041
I	Htatip2	149	189	241	302	162	256.333	579.667	809.333	651.333	2.50501
I	Il18	364	274.333	192.333	193.333	382	229.667	350.667	567.667	523.333	2.49208
I	Atf5	548.667	505	503.333	454	609.667	870	1196.67	1400.33	972.333	2.48561
I	Stc2	303.333	356.667	233	144.667	407.333	795.333	454.333	536	410.333	2.47249
I	Tinagl1	403.333	266	274.333	216.333	365.667	391	719	628	463.333	2.45969
I	Asns	331	447.333	449.667	510.333	396.333	775	1139.33	1283	1052.33	2.41296
I	Ppap2c	270.333	261.333	212	211.667	343.667	385.333	487.333	575.333	445.333	2.37293
I	Stbd1	158.667	204.667	157	165.333	343	237.667	337.333	413.333	395.333	2.37022
I	Srgn	344.667	356	560.333	708.667	369.667	306.333	1196	1835	1467	2.36302
I	Cyb5r1	455.333	400.333	387.667	345	509.333	441	786	976.667	821	2.35093
I	Mfsd6	187	221.333	190.667	183.667	168	185.667	380.333	506.333	418.667	2.32473
I	Slc6a9	297.333	352.667	461.667	298.667	320	675.667	871	959	772.333	2.28175
I	Tgoln1	983.667	1059.33	909.333	1139.33	1078.67	1040.67	2150.67	2779.67	2048.33	2.27096
I	Hspa5	4887.67	5019.33	4770	5361.67	5077.67	7365.67	13128.3	11999	9258	2.26257
I	Ppp1r15a	213.333	199.667	443.333	513.667	228.333	451	963.667	1266	1003.67	2.25241
I	BC005624	286.667	255	294.667	306	320	332.333	615	797.667	598.667	2.23233
I	Ptx3	186	203	204	174.667	202.333	211.667	369.333	468.667	422.667	2.21948
I	Efhd2	549	703.333	621	829.333	1500.33	1354	1584.67	1741	1492.67	2.21482
I	Pck2	647.333	630.667	709.333	742.667	579.667	876	1415	1867	1505.67	2.19819
I	Avpi1	307.333	362.333	378	357.667	355	511.333	798.333	929.667	673.333	2.17611
I	Wars	258	217.333	250	258	275	338.667	679	559.667	398.667	2.14873
I	Sssca1	312	292.333	301.333	358.333	435	409.333	687	832.333	604	2.14586
I	Hsp90b1	2249.67	2538	2448.33	2427.67	2707.67	3270	6176	5686.33	3712	2.12939
I	Blzf1	261.333	308	246.667	232.667	273.667	292.667	503.667	574.667	443.333	2.11637
I	Pdrg1	844	791	578.333	513.667	1236.33	958	1165.67	1289	1008	2.11396
I	0610007L01Rik	385	487	494.667	592.333	437.667	682.667	1079.33	1326.67	1036.67	2.11142
I	Gnpnat1	207.667	249.667	244	308.333	256.667	322.333	529.333	668.667	536.667	2.09374
I	Tcf25	810.333	855.333	1001	995	948.333	1191.67	2060.33	2441.33	1758.67	2.09096
I	Mknk1	322.667	277.667	245	210	352	292.333	444.667	545.333	417.667	2.06252
I	Sqstm1	817	757.667	896	887.667	881.667	1060.33	1921	1928	1649.67	2.05519
I	Ndrg1	370.667	463	386.333	433.667	339	574	890.667	995	637.667	2.05149
I	Hspb1	1207	1159.67	1045.33	550.667	1827	1255.33	1533.67	1746	1585.33	2.03216
I	Slc7a5	272.333	301.333	339.333	325.667	345	668.667	723	734.333	569	2.03141
I	Got1	224.333	221	255.667	298	454	360.667	572	581	530	2.02649
I	Hsph1	417.667	366.667	295.667	300	472.333	374	630.333	648.333	525	2.01865
I	Nucb2	648.667	733.667	608.333	459.667	731	820.333	1350.33	1163.33	659.333	1.98065
I	Cdc34	516.667	516	554.667	516.667	786.333	725	1054	1176.67	949.333	1.97884
I	Golt1b	703	869.333	709	689.333	936.333	1015.33	1547	1553.67	1047	1.97743
I	Ece2	269.667	275.667	297.667	339.667	354	423.333	615	669.667	597	1.96827
I	Grpel1	642	733.667	717	829	830.333	929.667	1459	1755	1347.33	1.96694
I	Nsun2	523.333	576	536.667	557	696	709.333	1109.33	1190.33	926	1.96627
I	Hyou1	869	1096.33	915	974.333	951	1321.67	2204.33	1919.33	1433	1.96072
I	Ahi1	427.333	396.667	314	244	444	429	526.667	622.667	459.333	1.92194
I	Ddx56	205	185.333	192	200	250.667	258.667	374.667	432.667	320.667	1.91837
I	Syvn1	465.667	435.667	490.333	447.333	535.333	744	1171.33	896.667	618	1.9097
I	F13a1	391.667	511	813.667	806.667	371.667	797	1640.33	1656.33	1311	1.89577
I	Cebpb	325.667	344.667	590.333	841.667	511.667	620.333	1273.67	1449.33	1340	1.89153
I	Drg2	394	367.333	382	384.333	444.333	471	756.667	818.667	594	1.8872
I	Fads3	557.667	660.667	713.333	693.667	513.667	1019	1430.67	1522.67	1025.33	1.88518
I	Tomm40	170.333	150.667	198.667	227.667	262.667	264.333	402.667	440.333	359.333	1.88011
I	Sars	627.667	587.333	677.333	732.667	710	917.667	1309.33	1488.67	1169.33	1.87581
I	Gsto1	550	467.333	554	638	546	521.333	1041.67	1200	1099.33	1.86857
I	Stard10	204.333	171.333	217	247	300.333	208.667	425.667	501.333	367	1.8592
I	Spg21	270.667	275	310.333	327	319	294	513.333	670.333	589.667	1.85495
I	Clcn3	616	670.333	442.333	381	632.333	750.333	684.667	846.667	758.333	1.85398
I	Ptgs2	14.3333	39.3333	124.667	377.667	24	214.333	458.333	501.667	430.333	1.84517
I	Tspan13	527.667	681	568.667	501.667	615.667	755	891	1168.33	892.333	1.83847
I	Abcc4	211.667	257.667	274.333	273.667	199	244.667	483.667	513	508.667	1.83131
I	Eif4ebp1	858	1178	1086.67	1180	965.667	1586.33	2176.67	2240.67	1799.67	1.82853
I	Atf4	2404.67	2373.67	2440.33	2336.33	2696	3557.33	4444	4729	3908	1.82568
I	Cited2	181.667	294	304	405.333	232.667	416.333	689.333	725	519.333	1.81736
I	Isyna1	236.667	188.333	197.667	211.667	330.333	244.667	413	384	314.333	1.80999
I	Rras2	269.333	488.667	396.333	283.667	406.667	742	626.333	656	559	1.80523
I	Hax1	3286.33	3613.33	3287.33	3398.67	3306.67	4120.33	6149.67	6717.67	5180.67	1.79958
I	Mageh1	341.333	368	300.667	384.333	335	285	481.333	738.333	622.333	1.7927
I	Hspa9	676	720	711.333	838.333	907.333	895.667	1277.67	1542.67	1334.33	1.78734
I	Srxn1	205.667	210	215.333	218	205	259.667	363	409	387.333	1.78359
I	Loxl4	224.333	404.333	640.667	526	288.667	1175.33	1548.33	976.333	594.667	1.78248
I	Txndc11	228.667	232.333	227.333	178.667	277	330.667	429.667	391.667	261	1.77723
I	5031425E22Rik	166	196.333	214	192.333	189.333	286.333	363.667	407	311	1.77468
I	Trmt61a	214.333	202.667	181	247.667	274	277.667	406.667	397	331	1.76464
I	Eif6	597.333	581.333	714	843.667	807.333	900.667	1362.67	1506	1248	1.76189
I	Surf1	412.333	391.667	381.333	346.667	425.333	383.333	560.333	731	625.333	1.75519
I	Erlin1	248	242.333	227.333	269.333	300	265.667	382.333	487	426.333	1.73915
I	1810031K17Rik	339	344.333	407.333	347	301.667	403.667	693	737	536.333	1.73781
I	Mthfd1l	286.333	336.667	291.333	295.333	357.333	477.667	488.333	596.667	443.333	1.73674
I	Ptrh2	346.667	326.333	346.667	386.667	465.667	452.333	583.333	713.667	606	1.73
I	Hspb7	289	308	267.667	136.333	347	214.667	353.667	367	327.333	1.72937
I	2610528E23Rik	220	233.667	201.333	249.667	287	257.333	382.667	425.333	358.333	1.72407
I	Cwf19l2	209	242.667	196.333	234	221.667	196.667	384.333	428	297	1.71856
I	Eif2d	458.333	528	416.667	377	446.333	510	723.667	789.667	530.333	1.71665
I	Lonp1	338.667	245.667	246.667	237.667	341	342	439.333	466.667	340.667	1.71599
I	Preb	1060.33	1061	855.333	807.667	1006.67	1434.33	1646	1619.67	1009	1.71364
I	Pno1	321	358.333	348.333	414.667	410.667	428.333	607.333	703.667	648.667	1.71225
I	Dus1l	387	354.667	348.333	392	395.333	421.667	664.333	692.333	544.667	1.71214
I	G6pdx	253.667	246.333	293	290.333	279.667	286.667	408.333	570.667	516	1.70857
I	1810046J19Rik	573.333	649.667	696.667	729.333	602.667	810.667	1090.33	1475.33	1087.67	1.70796
I	Tuba4a	1766	1836	2018.33	1758.33	2529.33	1666	3296	3321.67	2999.67	1.69768
I	Aldh18a1	1581.33	1579.33	1266.67	1077	1712	1836	2171.33	2181.33	1584	1.68871
I	Dnajc3	427.333	518.333	451.667	576.667	564	588	1016	891.333	687	1.6819
I	Jub	628.667	441.667	397.667	419.667	614	606.333	701.333	763.667	588.333	1.67482
I	Trim39	422.333	303	249.333	198.333	318.333	327.333	452.333	402.333	269.667	1.67436
I	Ebna1bp2	453	480.333	460.667	522.333	559	604	742.333	936	789.333	1.67356
I	Lyplal1	365.333	432.667	372.667	307.667	388	457	511.333	658.667	534.333	1.6701
I	Phgdh	1056.67	917.667	888.333	958	1233.67	1154.33	1709.33	1638	1275.33	1.66913
I	Clic4	1103	1151.67	1405.33	1472	1395.33	1733.67	2417.67	2551.33	2234	1.66891
I	Pdia6	1535	1632.67	1663	1630	1767.67	2270.67	3388	2925	1927	1.66819
I	Pspc1	209.667	211.667	190	219	256	240.667	306.333	391.667	325.333	1.66802
I	Ppan	590.667	410.667	337.667	349	584	530	686.333	587.333	442	1.6657
I	Zfp259	315.667	311.333	315	335.667	371.333	434.333	591.667	599.667	433	1.66428
I	Tnfrsf12a	481.333	535.333	591.333	480.667	752.667	1077	1027.33	907.667	733.667	1.65962
I	Flnc	571.333	604.667	499	307	617	502.667	642.667	697.333	652.667	1.64819
I	Ddx24	279	262.333	276.667	273.333	335.333	341.667	479.667	503.667	371.667	1.64242
I	Desi1	312	290.667	272.333	306.333	360.667	331	469.333	522	432.333	1.64017
I	Ccdc47	1258.67	1412	1149.33	1306	1533.33	1395.67	1779.33	2273	1978.33	1.63743
I	Gpr107	240	231.667	260.667	255	261	320.333	404	474.333	386.667	1.63542
I	Faf1	432	482.333	450	442	457.667	508.667	781.667	807.667	588	1.6273
I	Impact	441.667	442.333	358.333	359	429.333	397.333	587.667	646	511.667	1.62206
I	Slc3a2	1113.33	964	1257.67	1400	1259.67	1717.67	2218.67	2295.67	1949.33	1.62139
I	Prr13	940.333	1066.33	1147	1203	851.333	1077	1645.33	2208.67	1857	1.62014
I	Pmm1	229.667	201	244.333	215.333	242.667	224.667	363.333	417.333	333.333	1.61566
I	Tmem43	349	334	371.667	306	337.333	424	497.667	615.667	526	1.61272
I	Gnl2	307.667	306.667	308.333	304	349.667	357	506.667	514.333	459	1.61132
I	Slc48a1	216.667	195.667	256	288.333	266	271.667	418.333	447.667	448.333	1.60972
I	Ppp1r11	331.667	345	364.667	441.667	471	500.667	493.333	725.667	723.667	1.60617
I	Gle1	335.333	292	293.333	280.333	311	304.667	475.667	525	380	1.60449
I	AW555464	511.333	475.667	511.333	418.333	528.333	638	865	805	556	1.59627
I	Gm19858	285.667	287.667	232	228	276.333	253.333	395.333	421.667	282.667	1.59372
I	Tmem158	243.333	278	267.333	275.333	266	262.333	498	461.667	333	1.58804
I	Arf4	3087.67	3309	3322	3491	3346.67	3917	4828	5648.33	5733.33	1.58615
I	Tspo	406.667	371.667	561.667	581.667	429	440.333	721.667	1006	989.667	1.58445
I	Thumpd1	226	181.333	218.333	232.333	273.333	233.667	360.667	396.667	312.667	1.58284
I	1810035L17Rik	955.667	1087.67	964.333	1032	1162	1137	1346	1795.33	1576.67	1.57556
I	Ppp1r13l	262.333	238.667	231.333	231.667	274	349	395	400	292	1.56515
I	Pgd	1327.33	1343	1255.33	1283.33	1333	1475.33	2032	2114	1808.67	1.56373
I	Ubl4	416.667	481	552.333	707.333	462	671.667	843	1142.67	968.333	1.56338
I	Ghitm	896.667	999.333	1122.67	1265	894	1050.33	1839.67	2018	1740	1.56294
I	Wdr70	208	221.667	217.333	241.333	252	259.667	341.667	417	315.667	1.56153
I	D19Bwg1357e	806	874.667	803.667	900.333	857	933	1380.67	1440	1170	1.56129
I	Grina	567.667	425	673.667	687	536	433.333	822	1150.67	1213.33	1.561
I	Snhg12	545.333	385.333	371.333	357.333	600	498.333	622.667	601.667	479.667	1.55901
I	Mak16	412.667	444.333	387	470.333	487.667	495	668.333	732.667	602.333	1.5578
I	Mea1	499.667	524.333	640	596.667	561.333	754.333	1051.67	1041.33	795.667	1.55723
I	Lars	947.667	880	967.333	857	849.667	1134	1589	1542.33	1119	1.5532
I	Mdm2	547	512.333	491.667	522.333	595.667	605	801.667	882.667	676.333	1.55205
I	Neat1	2621.67	2909.33	3471.67	2383	2371.67	4343.67	4626.33	4995.67	3976.67	1.54847
I	Anxa3	266.667	393	541.333	727	263	471.667	944.333	1068	924.333	1.54358
I	H2-K1	679.333	713.667	886	1028.67	728	1146.67	1274.67	1539	1613.33	1.54143
I	Chpf	352.667	292	407	301.667	372.667	429.333	597.333	596	440.667	1.53716
I	Lman2l	324	304.667	303	295.667	332.667	374	489	491.667	397.667	1.53489
I	Osmr	164.333	132.333	190.333	289	250.333	208.333	330.667	421.333	346.333	1.52758
I	Atp1b1	341	326	387.333	322	389	311.333	571.667	592.667	459.333	1.526
I	Dhx32	231	317.333	282	235.667	268	418.667	421	417.333	343.667	1.52222
I	Pes1	366	317	375.333	409.333	399.333	408.667	603	660.667	524	1.51883
I	Fam50a	574.333	560.667	556	635	605.667	673.667	880.667	1005	819.667	1.51432
I	Mia3	1140.33	1027	1136	1043.33	1037.67	1222	1720	1833	1397	1.51422
I	6030458C11Rik	290	251	244.333	255.333	293	276	388.333	432	314	1.51345
I	Gm19773	317	341.667	288.333	249	240	375.333	534.333	407	274.667	1.50868
I	Lrrc40	279	310.667	264.333	317	320.333	287	408.667	488	407	1.49503
I	Osbpl2	733.333	691	670	597.667	636.667	628	1046.33	986	806.667	1.49303
I	G6pc3	438.333	348.333	413	429.333	499.667	475	512.333	692.333	681.333	1.49268
I	Gpx4	1763.67	1745.67	2330.67	2687	2193.67	2232.33	3288	3980.67	3955.67	1.49131
I	Ndnl2	219	227.333	258.667	291	250.333	261.667	393.667	453.333	382.333	1.491
I	4930455C21Rik	226	311	209.667	236	309.333	302.667	305.667	372.333	317	1.48841
I	Atad3a	993.667	731.333	661.667	712	1005.67	813	1150.67	1076.33	828.667	1.48297
I	Ninj1	848.333	665.333	717.333	808.333	869.667	728.333	1109.67	1174.67	1103.67	1.48045
I	Lyrm5	285.333	319.333	321.667	364	392.667	272.333	413.667	549.333	556.333	1.47723
I	Toe1	252.667	244.333	237	239	252.667	263.667	341.333	392.333	319	1.47432
I	Aars	834	856	953.667	906.667	826.333	1224.33	1494	1468.33	1150.33	1.47381
I	Cebpd	217.333	193.333	271.667	320.333	393.667	433.333	408	427	473.333	1.47335
I	Supt5h	1337	1149	1177.67	1036	1214.33	1291.67	1870.67	1784.33	1236.67	1.47317
I	Mcfd2	722.333	751	777.667	978.667	722.333	853	1357.67	1368.67	1153.33	1.47264
I	Creb3	818.667	842.667	924	909.667	847.333	1081.33	1382	1440	1219.33	1.46931
I	Nudt18	218	266.333	304.667	254.333	222	343.667	398	459.667	374.333	1.46929
I	Llph	426	517.333	507.667	585	570.333	591.333	780.667	893	725.333	1.4637
I	Btaf1	367.667	412.667	413.667	484	378.667	473.333	669.667	728.667	571.333	1.4628
I	Myg1	411.667	377.333	396.667	411.667	445.333	425	587.333	673.667	512	1.46227
I	Samhd1	662	639.667	658	470.667	473.667	807.667	907.667	936	627.333	1.45954
I	Efna1	303.667	287.667	308.667	385.667	321.333	416.333	528.667	528.333	461.667	1.45815
I	Ints2	343	324.667	267.667	301.667	346.667	271.333	382	469	394	1.45785
I	Parl	513.667	524	570.667	696	631.333	604.667	860.667	986.667	919	1.45596
I	Senp2	221.667	211	243.667	245.667	258.667	265.333	396	372.333	300.333	1.45595
I	Srp14	2154.33	2432.67	2243.33	2345	2234.33	2425.67	3154.67	3745.33	3119.67	1.45582
I	Gfer	196.667	208.333	215.667	258.667	240.667	270.333	331.667	371.667	332.333	1.45561
I	2310045N01Rik	354.667	351.333	402.333	453.667	377	454	515	706	648	1.45561
I	Slc20a1	506.667	507	809.333	1004.33	514.667	651.667	1395.67	1348	1207.67	1.45243
I	AU040320	273	293	301.667	378	285	317.333	429.667	548.667	501	1.45104
I	Cox18	398.333	449	400.667	477	473	437.667	588.333	687.333	626.667	1.44499
I	Pole3	344	361	356	390.333	399.667	403	517.667	591.333	508.667	1.44499
I	Tssc4	317.667	262	310	316.333	359.667	330.333	470.333	498	387.667	1.44332
I	Mrpl24	865.667	764.667	764.333	813.333	829.667	746.667	1017.67	1245.67	1144.33	1.43996
I	Edem2	245	212.667	254.333	251.667	243.667	279	367.667	397	326.333	1.43742
I	Nr1h2	351.333	343.667	401	371.333	352.333	437	551.667	613	499	1.43605
I	Prpf6	331.333	350.667	362.667	339	326.667	373.333	529.667	574	407.333	1.43563
I	Suco	733.667	707	689.667	799.333	798.667	694	998.667	1172.33	1033.33	1.43467
I	Mthfr	439.667	374.333	364.667	356	280	334	563	576.333	410	1.43324
I	Ftl1	3009	2995.67	3777.33	4370.33	2969.33	3390.67	5956.67	6151.33	5397	1.43231
I	Tmub2	719.667	665.333	707	675.333	681.333	705.333	1043.33	1044.67	879.333	1.43107
I	Psat1	344	359	504	820	373	433	820.333	1014.67	1002.67	1.42884
I	Aaas	315.333	270.333	317.333	350	308.667	320.333	428.667	528.333	471	1.42657
I	Tex264	330.667	320	387	437.333	335.667	388.667	556	645.667	561.667	1.42607
I	Snx5	509.333	573	513.667	618.333	651.333	552.333	754.667	864.333	801.333	1.4254
I	Ehd3	230	349	363	255	239	467.333	462.333	455	401	1.42215
I	Hint2	323.667	295	291.667	307.667	382.667	298	364	489	423.333	1.41973
I	Gltp	361.333	412.667	460.667	469	381.333	435.667	626.667	724.667	615	1.41006
I	Dhrs7	380.333	482.667	457.333	411.667	377.667	504	562.667	711.667	563	1.40954
I	BC026585	236.333	259.333	263.333	273.333	263.667	323.667	306.333	432.333	393.667	1.40663
I	Dnajc1	330.333	394.667	370	372.667	365	495.333	569.333	564	432	1.40515
I	Psmd5	274	298	319	345.667	320.333	328.667	484	492.333	424.333	1.40488
I	Cyld	344.667	379.667	323.667	356	326.667	321	488	526	416.333	1.40298
I	Arhgef5	347.333	316.667	336.667	373	314.667	378.333	500.333	521.667	469.333	1.40097
I	Rps6	426	568.667	374	410	528.667	490.333	518.667	604	523.333	1.39966
I	Hcfc1r1	1891.67	1934	1580.33	1184.33	1818	1750.67	1731.33	2246	1822.33	1.39852
I	Hbs1l	399.333	416.333	379	387.667	398.667	457.667	625.333	565	416.333	1.3971
I	Psmd8	951.667	1025.33	1172.33	1338.33	1076.33	1148	1712.67	1867	1681.33	1.39697
I	Nupr1	2068.33	2749	3727	3263	1635	3798.33	4869.67	5627.33	4142.67	1.39625
I	2210016F16Rik	412.667	463.333	485.333	574.667	487	524.333	664.667	809.667	739.333	1.39224
I	Nars	1942.67	2004.33	1811	1939	1802	2058.67	2728.33	2722.33	2373.33	1.39093
I	Mfsd5	360	343.333	397.667	395.667	381.333	417.333	538.667	597.333	515	1.38739
I	Tff1	300.667	327.667	303	298.667	310.333	343	471.333	422.333	357	1.38578
I	Hebp1	235.333	306.667	426.667	467.667	317.667	399.667	570	643.333	644.333	1.38477
I	Rnf40	441.667	369	412.333	385	402	408.667	595	587	474	1.38462
I	Eif3m	378.667	458	423.667	510	483.667	459	553.667	714.667	668.667	1.38308
I	BC094435	4432.67	4583.33	6173.33	6580.33	5960	6847	8863.67	9276.33	8312.67	1.38275
I	Hspa4	826	938.333	877.333	1000	933.333	881	1308	1408.33	1169	1.37973
I	Edem1	348	435.667	569	833.333	297	553	1146	994.333	761	1.37929
I	Dnajb11	755	895	914.667	1002	780.667	1041.67	1603.33	1370.67	988.333	1.3782
I	Kti12	217.333	206.333	246.667	334.333	322.333	283.333	355	397	449	1.37808
I	BC031181	1040.67	1073.67	1101	1304	1163.67	1196.67	1497.33	1849.67	1623.33	1.37778
I	Rnf185	561.667	656.667	558.333	576.333	497.333	577.333	821.333	857.333	662.333	1.37544
I	Gabarapl1	571	518.333	575.667	486.333	498	609.333	888	724.333	576.667	1.37414
I	Txndc9	673.333	781.333	719.333	700	686.667	744.333	923.333	1041	954.667	1.37107
I	Atp9a	257.333	237	273.667	258.667	270.667	249	368.667	392.667	332	1.36923
I	Bckdha	345	282.667	359.333	303.667	319.667	318.667	435.333	489.667	436.667	1.3692
I	Yif1a	1962.33	2271	2130.67	2183.33	2014.67	2699.67	2904.67	3308.33	2645.67	1.36898
I	Hsd3b7	384	329.333	450.333	579.333	344	343.667	594.667	779	740.667	1.36894
I	Nek9	1141	1092.33	1037.33	1062.67	1044.33	1033	1354	1563	1391	1.36762
I	Ciao1	398	385	419	442.333	409	392	565.667	646.333	554.333	1.36713
I	Eif3c	2442.67	2402	2504.67	2645	2462	2784.67	3701.67	3658.67	3176	1.36401
I	Map1lc3b	1437.33	1893.33	2260	2373	1627.67	2564.33	3191	3416.33	2863.67	1.36283
I	Eif2ak3	745.667	711	664.333	632.667	634.333	635.333	909.333	985.667	752	1.36058
I	Rbm45	296	266.667	343.667	409.667	388.333	400.333	505	531.667	499.667	1.35959
I	Sec23b	566	576	589	665	570.333	723.667	900.333	909.667	746.333	1.35903
I	1810022K09Rik	588.667	683.667	639.667	730	679.667	619.667	844.667	1060.33	885.667	1.35832
I	Nmt1	902.667	1021.33	1086.67	1308.67	900	1015	1584.33	1794	1497	1.3569
I	Gne	200.667	206	243.333	284.667	218.333	255	377	394.667	302.667	1.35648
I	Serpinb6a	1397	1402.67	1472.67	1394.33	1329.67	1505.67	2071	2112.33	1648.67	1.35612
I	Plaur	218	230.333	297	292.667	271	422.333	455.667	388.333	354.333	1.35481
I	1110018G07Rik	219	204	259.667	302.333	218.333	229	364	421	355.333	1.35271
I	Arpc5l	695.667	781	745.667	951.667	866.333	780.667	1092	1213.67	1137.33	1.35232
I	Sgk1	1174.67	1137.67	1133	1435.33	999.333	982.667	1757	1948.67	1501	1.3515
I	Sbsn	389.333	321	300.333	217	306.333	287	398.333	377.333	272.667	1.35095
I	Arfgap3	642	681.667	647	567	638.667	856.333	955.333	869.333	633.333	1.34981
I	Rnmt	340	355.333	363	389	355.333	390.333	512.667	549.333	458	1.34752
I	D13Ertd787e	369	377.667	570.667	557	417	775.667	845.667	609	824.333	1.34732
I	Gstp1	3041.67	3042	3247.67	3513.33	2982	3186.67	3764	4823.67	5051.33	1.34487
I	Manf	1636.33	1797.33	2154.33	2193.67	1796.67	2474.33	3314.67	3050.33	2381.33	1.34105
I	Eif2b2	588	603.667	636.333	726.333	591.667	658.333	949	981	810.333	1.34067
I	Erlin2	239.667	247.333	248.333	289	272	249.333	327	389.333	364	1.34036
I	Chuk	206.333	243.667	234.333	280.333	248.667	268	375.333	342	316.333	1.33895
I	Alg1	294.667	298.667	301.333	321.667	314	311.667	411.333	461	378.333	1.33833
I	Psmb3	2266.67	2492	2352.67	2413.67	2194.67	2377.67	3488	3407.33	2668	1.33762
I	Sf3b5	2394	2255.33	2540.33	2466.33	2364	2707.67	3211	3749.67	3084.67	1.33759
I	Emp2	673.333	739.667	728	608.333	580	746.667	965.667	916.333	797.667	1.33683
I	Copg	1115	1080.67	1098.67	1040.33	1058	1198.67	1496.67	1580.33	1207.67	1.33541
I	Tbrg1	1861.33	1969	1966.33	2007	1867.33	1992	2615	2871.33	2469	1.33479
I	Phf10	661.333	823.667	831.667	830	680	969	1088.67	1167	1070.67	1.33454
I	Ccnh	481.333	556.333	493	585.333	549.667	446.333	651.333	813.667	691	1.33292
I	Ttc9c	556.667	570.333	504.667	565.667	560.667	493.667	693	789.333	657	1.3325
I	Phkg2	339	266.333	316.667	268	292	296.667	435.333	413.333	319.667	1.33219
I	Eif1ad	232.667	240.667	280	354.333	295.667	326.333	388.333	463	416	1.33193
I	Fth1	3074	3475.33	3960.67	4098.33	4052.67	3422.67	4641.67	5469	5982.67	1.33129
I	Sft2d2	362	303.333	290.667	222.333	311.667	254	323	384	316.333	1.32987
I	Maea	428	419	488.667	509.667	457.667	479.333	697	696.333	595.333	1.32799
I	Itga6	610	555.333	540.333	728.333	594.333	591.667	756	884	886.667	1.32773
I	Cul7	1084.33	811.667	845.667	678.667	983.667	895	1094.67	1095	842	1.3259
I	Etf1	507	565.667	556	599	506.667	624.333	806.333	810	680.667	1.32583
I	Lxn	649.667	767	757.667	904	732.333	1092.33	890.333	1237.33	1171.33	1.32357
I	Cox7a2l	1183	1350.33	1315	1475.33	1361.33	1234.33	1705.33	1992.33	1840.67	1.32322
I	Tor1b	713.667	622	632.333	629	610.667	602.667	862	928.667	704	1.31853
I	Wipi2	365	344.333	383	328.333	302.667	316.333	535	505.667	364	1.31646
I	Prdx5	892.667	941.333	1057.33	1123.33	983	1119.33	1298	1554.67	1452.67	1.31621
I	Vmp1	529	603.667	687.333	799	583.333	688.667	954	1033	946.667	1.31584
I	Sart1	281.667	243.667	273.667	269.667	278.333	286.667	388.333	391.667	292.333	1.31575
I	H2afj	738.333	779	871	977	817.667	798	1106.33	1393.67	1142	1.31385
I	Mrpl10	362	351.667	398.667	464.667	420.333	406.333	531.667	598.333	569.333	1.31223
I	Cisd3	307.333	340.667	336	377	335	370.667	406	528.333	466.667	1.30996
I	Dynll2	422.333	471.667	545	630.333	545.667	643	748.667	817.667	743	1.30989
I	Psmd3	734.667	654	784.667	802	793	818.333	1189.33	1085.33	839.333	1.3084
I	Ssu72	596	675.333	734.667	894.333	733.667	818.333	897.667	1116.67	1178.33	1.3066
I	H13	1348.67	1228.33	1526.67	1536.67	1279.67	1589.33	2108.33	2133	1756.67	1.30533
I	Golgb1	917	783	675	584.667	714	712.667	874	909.333	681	1.30423
I	Lrrk1	374	377.333	334	251	286.667	351.333	428	407	308.667	1.30332
I	Alkbh3	552	516	513.333	513.333	509.667	521	712.667	732	562.333	1.30325
I	Usp48	412.667	367.667	363.333	342.333	331.667	370.333	485.667	508.667	384	1.30216
I	Slc25a39	3829.33	3480.33	4198	5170.67	4146.33	4162.67	5681.33	6186	6414	1.30088
I	Qars	535.667	501.667	598.333	606.667	573.333	530.333	733	881.333	736.333	1.30051
I	Ehd4	281	261.333	307.333	405.333	336.667	311.333	417.333	493.333	479	1.29997
I	Dst	1242	1373.33	1328.33	891.333	1069.67	1397.67	1669.67	1464	1192.33	1.29929
I	Nrd1	640.333	576.333	670.667	594.667	544.667	601.333	905	883	676.667	1.29856
I	Cdkn1a	2096	2422.33	2560.67	2718	1452	2951	3292.67	3723.33	3244.67	1.29587
I	Mrpl43	619	701.667	783.667	915	726.333	778.333	1044.33	1239.67	1009	1.29239
I	Hist1h1c	1451	1337.67	1543	1612.67	1410	1241	1590.33	2275	2242	1.29024
I	Anxa7	782.333	963.667	988.333	966.667	676	906.333	1267	1355.67	1157.67	1.28912
I	D1Bwg0212e	255	264.667	266	336	280.667	271.667	359	428	374.333	1.28608
I	Il6st	782.333	681	676	503	781.667	688.667	840.333	775.333	656	1.28452
I	Slc20a2	397	394	484.667	646	448.333	418.333	643.667	751	782.333	1.28361
I	Rab3gap2	312.333	299.333	299	276	244.667	319.333	413.333	394.333	299	1.28309
I	Ubr2	442.333	391.667	419	360.667	361	350.667	593.667	526.333	378.333	1.28117
I	Hltf	413	412.667	399	382.667	327.667	343.333	490.667	562.333	447	1.27932
I	Tmem87a	419	391	385	370	353	401.667	528	552.333	365.333	1.27653
I	Yme1l1	296	374.333	366.667	436	301.667	362.667	503.667	573.333	459.667	1.2763
I	Safb2	516.333	387.667	382.333	350.333	472.333	458	515.333	485.333	401	1.2754
I	Imp4	201.333	197.333	240.667	288	229.333	289.333	328	355	325.333	1.27154
I	Uap1l1	290.667	265	326.333	429	295.333	274.333	413.667	541	485.333	1.27096
I	6430537K16Rik	333.667	396	475	337	239.667	370	660.333	543.333	343.333	1.27011
I	Vps53	465.333	471.333	513.333	495	464.333	492.333	691	661.333	566.667	1.26876
I	Tbpl1	441.333	525.333	541.667	612.333	430.333	496.333	693.667	802.667	697.667	1.26748
I	S100a6	3500	3199.33	3330.33	1996	2869	3200.67	3783.33	3603.33	2737	1.26712
I	Cryzl1	399	464	410	408	362	390	491.667	573	488	1.26542
I	Pgm3	213.333	277.333	260	276.333	216.333	275.333	337.333	365.667	311.667	1.26124
I	Fam48a	392.667	360	301.333	257.333	349.333	324	384.333	393.667	276.667	1.25855
I	Gars	1989.33	2397.67	2337.67	2320	1856	2604	3040	3108.33	2644	1.25847
I	Kcnk6	894.333	999.333	1028.67	1043	749.333	941.667	1268	1451	1190.67	1.25814
I	Sympk	538	406.333	440.333	381.667	484.333	537.333	614.333	557.333	376	1.2552
I	Pold4	236	243	288	333	264	285.333	343.667	411.333	413.667	1.25461
I	Ubxn4	910.333	1036.33	1011	945.333	850.333	1172.33	1381	1284.33	1015.33	1.25427
I	Galnt3	253.667	328.333	393.667	513.667	154.667	279.667	489.333	644	573.333	1.25398
I	Uggt1	631	638.333	614.667	617.333	591.333	632	844.667	854.333	615.667	1.25253
I	Nbr1	1452.33	1425	1415.67	1301.67	1243.67	1267.33	1736	1832	1536.67	1.25237
I	Wapal	331	421.667	422.333	469.667	355	408	507.333	628.667	536.667	1.25012
I	Cstf3	495.333	527	566.667	598.667	498.667	584.333	798.667	752.333	633	1.24943
I	Tbc1d15	638	787	663.667	709.333	545	526.333	809.667	983.667	778.333	1.24868
I	Dpcd	295.333	313.667	347.333	404.333	329	371	438	513.333	454.667	1.24701
I	Chd1l	298	264	257.667	283.667	294.667	224	322.667	362.667	326.333	1.24589
I	Wdr3	342	353.667	304.667	344	312.667	295	428.333	426	357.667	1.24563
I	Psmd14	1801.33	2093.67	2009	2025	1855.67	1997.67	2751	2612.67	2158.67	1.24316
I	Kdsr	336	332.667	305	287	288	255	343	379	381.667	1.24287
I	Snrnp200	871.333	798.667	805.333	797.333	756.333	719	1005	1100.67	879	1.24154
I	Sirt7	272.667	231	290	312.667	270.333	261	348	396.667	377	1.24078
I	Sirpa	191.667	182.667	239.667	362.333	209.333	228.667	310.333	413.333	396.667	1.24068
I	Esd	1491.33	1654.33	1760.33	2217.67	1429	1413	2450.33	2536	2416.33	1.2406
I	Cnot10	593.667	451.333	461	380	489.667	488	592.667	563	406.667	1.23847
I	Uhrf1bp1l	320.667	347.667	384.333	334.667	309.667	401	528.667	457	350	1.23845
I	1110008F13Rik	1368.67	1545	1764.67	2230.67	1744.33	1860	2419.67	2602	2398	1.23806
I	Txnrd1	513.333	459.333	637.333	813	607.667	627.333	901	911	876	1.23558
I	Ints3	369	347.667	334.333	326.333	330	326.333	445.333	452.667	324.667	1.23377
I	Ttll12	239.667	221	260.667	288.333	243.333	246.667	346	364.667	304	1.23214
I	Psme3	178.667	191	263.667	292.333	306	327	273	337.333	415	1.22942
I	Cr1l	502.667	575.333	610.667	708	505.333	550.333	810.333	850	770.333	1.22885
I	Pawr	228	375.667	404	250.667	150	323.667	471	420.667	314	1.22777
I	Emc3	1140.33	1193	1174.33	1231	1084	1137.33	1480.33	1616.67	1325.33	1.2257
I	Pip5k1a	326.667	310.333	326.333	313.333	307	294.333	442.667	410.333	323	1.22564
I	Ccpg1	322.333	415	394.667	376	324.667	376.333	443.333	534	439.333	1.22549
I	Nubp1	217	241.667	277	345.333	250.333	267.333	345.667	414	381	1.22192
I	Aldh1l2	686.333	774	810	903.333	550.667	767	1069.33	1080.67	985.667	1.2201
I	Psmd13	538.333	570	630.333	705.667	568.333	599.333	820	872.333	747.333	1.2174
I	Fam32a	301.333	370	341.667	366.333	282	359.333	436	473	383	1.21657
I	Bsdc1	223	253.333	331.667	332.333	211	251.667	372	444.333	395	1.2162
I	Tor2a	230.333	236.333	279.333	335.333	276.667	283.333	352.333	400	363	1.20969
I	Bloc1s4	278.667	411.333	369.667	457.333	417.667	470	456.667	497	546.333	1.20919
I	Ypel3	784.667	753.667	943	701	645.667	836.667	1001	1068.33	901	1.20451
I	Cpt2	312.333	302.667	351.667	339.667	333.667	286.333	380.333	440	428.667	1.20444
I	Mfap1a	343	403.667	359.667	386.667	324.333	304	400.333	486.667	456.667	1.20024
I	Hagh	399.333	469	574	670.333	400.333	424	653.667	800.667	785	1.19975
I	Chkb	825	620.667	630.667	536.667	613.333	641.333	734.667	752	611.667	1.19836
I	Pole4	233.333	238.667	291.667	347.333	305.667	317.333	365.667	403.667	377.333	1.19631
I	Plaa	291	285.333	312	360.667	282.333	294.333	414.667	412.333	378.333	1.19458
I	Ric8	443	563.667	476.333	516	414.667	513	615.333	661	495	1.19001
I	Nsg1	446.667	471.333	527.667	445.667	420	553.667	657.667	604	474	1.18881
I	Cript	664	768.667	814.333	975.667	684.667	808.333	992.667	1112.67	1068.33	1.182
I	Mid1ip1	232.333	226.667	310.667	385.667	257	279.667	366.667	423.667	444	1.18175
I	Phf17	326.667	338	286	294.333	313	246	293	347.333	388.333	1.1817
I	Leprotl1	443.333	517.667	635.667	775.333	422.333	578.667	839.333	888	770.667	1.18025
I	Taf9	898.333	1009.67	1035.67	1296	1029	985	1248	1449	1410.67	1.17446
I	Smpd1	658.667	589	653	679	586.667	479.333	696.667	895	749.333	1.17167
I	Gba	521.333	571.333	548	700.333	465.333	642.333	765	858.333	566	1.1692
I	Slc35b1	1064	1216	1326.33	1611.67	1022	1452.33	1888.33	1728	1535.33	1.16897
I	Acadm	1109.33	1160.33	1131.67	1088.67	1441	898	1053.67	1316.33	1518.67	1.16759
I	Cbx4	569	441.333	506.667	633.333	479.667	412.333	566	726	703.333	1.16686
I	Btg2	355.667	281	453.667	443.333	401.333	426	411.667	600.333	550.333	1.16115
I	Wdr45	307	297	355.333	355.333	285.333	309	408	432	397	1.16041
I	Rnf149	675	751	765	1015.67	746	750	990.667	1080.67	1026.33	1.15974
I	Lpcat3	309.667	308.333	384	446	372.667	416.333	388.333	480	575	1.1593
I	Tep1	354	340.333	370.333	392.667	298	355	482.667	462.667	377.667	1.15596
I	Gabarapl2	456.333	487.333	598.333	741.667	556.667	575.667	636	812.667	869	1.15307
I	Apeh	381.333	338	445.667	455.333	369.667	389	470.333	540.333	543.333	1.14983
I	Fam129a	454.333	449.667	478.667	338.667	351	352.667	509.333	485.333	415	1.14981
I	Ripk1	366	380	413.667	480	305.667	375	511.667	540.667	487	1.14833
I	Inf2	475.667	421.667	508	428.667	348	415	609.667	563	438.667	1.14686
I	Pdlim7	590.333	542	748	740	611	849.333	1017.67	818	724	1.1468
I	Anapc1	461	437.667	484.333	505.333	379	438	599.333	622	481	1.14674
I	Sec63	404.333	525.667	496.333	511.333	388.333	535.667	642.333	621.333	467.667	1.14544
I	Esyt1	354	299.333	392	390	310	387.333	495.667	450.333	397.333	1.14521
I	Sugt1	436.333	543.333	538	624.667	482	504	579.333	756.333	660	1.1443
I	Odc1	1191	1312.67	1775.33	2054.33	1346	1664	2083.33	2279	2209.33	1.14399
I	Zc3hav1	499	586.667	577	741.333	409	474.333	701.667	819.333	737	1.14185
I	Eif2s1	668	839	824	1029.67	782.333	949	1001.33	1135.67	1029.67	1.13888
I	Igbp1	801.333	879	820.333	879.667	790.667	703.333	829.333	1048.33	1018.33	1.13569
I	Dgat1	310	267.667	383	428.333	288.333	300.667	453	498	430.667	1.13531
I	Slc38a10	3672	3127.67	3827.33	3373.67	2747.67	3567.33	4545	4326.33	3334.67	1.13003
I	Rad23a	332	360	414.333	435.667	422	411.667	370	496.333	566	1.1234
I	Pcbp3	278	222	298.667	364.333	259.667	268.333	420.333	367	329.667	1.12318
I	Pcbd2	373.333	357	448.667	524.333	419.333	437.333	472.667	589	574.333	1.12093
I	Rpl17	355.667	464	388.667	444	327.333	368.667	470	530.333	398	1.11956
I	Rnasek	561	642.333	740.667	938	618.667	822.333	833.667	982.333	997.667	1.11742
I	Dnajc15	446.667	482.667	518.667	671	511.667	496.667	616.333	715.667	659.667	1.11609
I	Lmbrd1	470.333	492.667	494	582	436	431.333	566.333	630.333	592.333	1.10843
I	Tmco1	873.667	1056	1059.33	1369.67	968	1101	1241	1458.33	1330	1.1059
I	Eif4ebp2	320	418.333	412.333	513.667	418	511.333	485.667	540	509.333	1.10511
I	Pitpna	519	547.667	671.667	770.667	575.667	741.333	818.667	814.667	753.333	1.10315
I	Tnks	420	403.333	394.667	428.667	349.667	335.667	439.667	515.667	403.333	1.10013
I	Taf12	234.667	237.667	277	341.333	260.333	298.333	313.333	352.333	352	1.09721
I	Bicc1	1072	808.333	1042	848.667	833.333	949	1254.67	1024.33	823	1.09379
I	Omd	375.333	446.333	612.667	535.667	379.667	434.667	653.333	623	607.667	1.09376
I	Sfswap	371.667	331.333	375.667	332	343.667	345.667	471	402.333	276.667	1.08337
I	Ccz1	578.333	693	690.333	777.667	551.333	630	796	853.333	721.333	1.0766
I	Tmem184c	459.667	496.333	462.667	484.667	381	348.667	504.333	546.667	448	1.05489
I	Hdlbp	3045.33	2652.33	2916	2665.67	2777.33	2794.33	3258.67	2719	2460	1.00778
I	Malat1	2106.67	2278.67	2692.67	2043.33	1470.67	1107	1403.67	1494	1501.67	0.619276

## Sheet: Cluster II
Cluster	Gene Symbol	WT				13del
		PC	pHC	UHC	LHC	PC	pHC	UHC	MHC	LHC
II	Pan2	606.667	464.333	440.333	423	423	374.667	441.333	435.333	411.333
II	Sfi1	502.333	234.667	265.333	218.333	209	191.333	142.667	141	131
II	Gramd1a	660.333	433.333	424.333	412.333	515.667	437.667	442.667	475	396
II	Gigyf1	457.667	345.333	353	308.333	337.333	331	325.667	312	276
II	Gabbr1	512	347.667	367	336.333	344.333	284	325.333	294.667	262
II	Ankrd16	698.667	549.333	531.333	450	537.667	480.667	545.333	504.667	465
II	Adamts10	667.333	409	500.667	419	525	407.333	476.333	441.333	431.667
II	Hmg20a	642.667	428.333	428	351.667	500	395.667	443.667	410.667	347.333
II	Prpf39	599.333	479.333	407	428.333	497.333	408.667	416.667	422	392
II	Erdr1	5493.33	3596.33	3146.33	3016.33	4236.33	3277.67	3396	2938.33	2593.33
II	Tmem63a	843	578.333	465.667	385.333	599.667	504	481	470.333	364
II	Prdm5	573	422.667	387.333	324	463.667	394	406.333	376	340
II	Pank4	552.333	390.333	342.667	369	473	333.667	369.333	361.667	359
II	Klhl17	520.667	395.667	352.333	331.333	411.667	324	318.667	306	279.667
II	Rbak	709	548.333	477	430	542	404.667	493.667	522.333	415
II	Zfp949	456.333	258	323	200.333	285	189.667	222.667	177.667	155.333
II	Gas6	1088.33	691	725.333	544.333	854.667	598.667	551.667	508.667	580.667
II	Clu	2209.33	1034	824.667	896.333	1701	685.667	773.667	1015.67	945
II	Airn	814.333	561.667	420	301.333	526.333	382.667	410.333	320	252
II	1600020E01Rik	761	588.333	456.333	446	564.667	422	403	391.333	373.333
II	Notch3	827.333	672.333	597	486.333	588	506.333	499.667	441.667	562
II	Gm20342	439.667	315	289.667	266	321.667	212	213.333	218.333	208.333
II	Odf2	1171.67	856.333	747.333	668.333	987.667	778.333	825.333	828.667	715.333
II	Gm19313	658.333	473.333	445	364.333	506.333	400	404.333	356	297.333
II	Lrrc45	561.333	357	335.333	291.667	447	372	419	358	295.333
II	9230108I15Rik	763.333	609.667	474	400.333	501	342	395.667	407.333	335
II	Akap8l	499	340.667	368.667	305	351	299.667	401.667	407.333	309.667
II	Slc22a17	912	636	599.333	577	766.333	600.667	554.333	505	455.333
II	Clasrp	419	307	298.333	257	320.333	319.333	332.333	325	236.333
II	Gm19544	657	433.333	326.667	288	535.333	431	345.333	397.333	341.333
II	Map3k3	521.667	412.333	364.333	316	440.333	375	388.333	373.333	306.333
II	Appl2	1717.33	1401.67	1125.67	796.333	1185	1164.67	1033.33	1011.67	860.333
II	Gli1	656.667	283.333	231	203.667	515.333	259.667	165.667	128.667	131.667
II	Gm10374	519.333	365	328	318.667	455	308.667	260.333	314.333	332
II	Gli2	842.333	518.333	464.667	518	657.333	346.667	327	310.667	320.667
II	Cilp2	2521	1237.67	1129.33	361	1701	1119.67	591.333	396.333	278.333
II	Rab34	1615.67	1278.33	1227	1041	1422	1304	1224.33	1148	1077.33
II	Dab2	1465.33	994.333	1012	946	1194	857.667	742	693	683.667
II	Athl1	388.667	286.333	282.333	248.667	342.667	321.333	303.667	286	262.333
II	Sfrp2	2206	1246.33	855	207	1347	921.333	387	168.667	151
II	Gm19270	830	642.333	505.667	384	627.667	473.333	473.667	395.667	324
II	Tada2a	538	447	387.667	327	452.333	413.667	417.667	405.667	345
II	Miat	1062	715.333	725.333	579.667	632.333	556.667	466.333	323	237
II	Hoxa9	1295.67	958.333	724	610	1013.67	595	501	501	502
II	Pisd-ps3	2157.33	1495.33	1627	1514.67	907.333	971	1001.67	911	768
II	Ilf3	1134	760.333	742	718.667	1064.67	793.667	793	771.667	709.333
II	Gadd45g	878.333	630	540	745	748.667	690	666.667	716.333	653.333
II	Clk4	458.333	376	335.667	301	391	327.333	392.667	367	309.333
II	Igfbp5	6783.67	5308	5475	3044.33	4991	3956.67	4204	3693	3832.33
II	A130088B03Rik	942	762	514.667	404.333	709.333	555.667	469.333	421.333	356
II	Mertk	847	704.333	562.333	459.333	592.667	542.333	430.333	388	336
II	Klhdc10	1153.67	969.333	955.667	746.333	940	842.333	891.667	786.667	677.667
II	Dtx3	1240.33	906	803.333	501.333	1000.67	868.333	647.333	610	610.333
II	Ddx26b	938	594.333	576.333	632.667	839.333	460.333	600.333	709.333	577.667
II	2610319H10Rik	797.667	630.667	466.333	407	688.667	433	429.667	403.333	420
II	Itga10	1469	1182	1049.33	952.667	1017	1097.33	845	680.333	672.667
II	Grasp	1378.67	1008.67	1025.67	1012.33	961.333	673	713.333	584	595.667
II	Socs5	467.333	325.667	315	387.333	430.667	295.667	328.333	317	339.667
II	9530029O12Rik	857.333	780.333	533.667	416.667	471.667	457.333	458	437.333	322.667
II	Zmynd8	1031.67	899.667	709.333	653	903.333	682	713.667	763	641.667
II	2610203C20Rik	984	743	576.333	348.667	717.667	413	307.667	279	306.667
II	Hoxc8	482	334.333	233.667	181.667	391	201.667	140	133	139
II	Slc40a1	2003	1490.33	749.667	530.333	1411	807.333	382	357	407.667
II	Pofut1	675.667	566.333	495	413	616.333	515	489.667	482.333	454
II	Arhgef25	1262.33	938.333	883.333	605.667	1042.67	870	916	765.333	579.667
II	Vamp2	380.667	290.333	295.667	243.667	352.667	309.667	310.333	278.667	266.333
II	Ptbp2	971.333	840.333	692.333	672.667	805	597.667	551	533	553
II	AI503316	428.667	344	308.667	281	395.333	290.333	281.667	263.333	245
II	Farp1	772	549.333	594.667	498.667	730.667	540.667	580.333	524.667	470.667
II	Wwp2	4486	2381	1159.33	503	3645.67	2550.67	1192.33	1313.67	941.333
II	Zfp101	437.333	287.667	255	230	417	251.667	277.667	297.667	248.333
II	Aqp1	3332	2513	2755.33	1849.67	2361	2154.67	1578.33	1385.33	1548.33
II	Ivns1abp	2631	2045.33	1677	1720.33	2513.67	1818	1866.67	1912	2011.67
II	Tnxb	837	361	409.333	113.667	707	261	96.3333	44	182
II	Ncor2	801	557.667	617.333	518.667	743.667	556.667	539	459.333	434
II	Rian	2028.33	1036.33	523.333	339.667	1795	564	184.667	137	430.333
II	C1qtnf2	576.667	369.333	294.667	107.667	425.667	266.333	108.667	63	79.3333
II	Ly6e	692.333	464.333	564.333	521	537.667	381.333	327	367.667	525.667
II	Pkd1	698	467	472.667	306.333	606.333	525	478.333	433.333	340
II	Cbr3	868	646.667	600.667	720.667	708.333	502.667	432	421.333	494.667
II	Slc38a1	457	380.333	332	354.333	304	221.333	244.667	345.333	348
II	Lsp1	1829.67	1030	723	410	1555.33	1121	551.667	478.333	386.667
II	Rasl11b	520.667	412.333	282.333	237	429.667	283.333	191.667	176.333	195.333
II	Ephb3	762.667	555.667	539.667	357	653	523.667	503.333	400.667	317.667
II	Lhfpl2	601.667	532	510.667	341.333	385.667	357.667	440.667	389.333	327.333
II	2010111I01Rik	1388	974.667	865.333	708.667	1310	1012.33	809	747.333	769.333
II	Pxdn	1454	1226	949.667	647	1164.67	858	672.667	597.667	656.667
II	Hoxc10	897.667	650.667	646.333	431	801.333	594.667	472.667	451.333	407.667
II	Dnm1	2221.67	1525.67	1367	797.333	1884	1467.33	1210	929.667	719
II	Luc7l	754	528.667	494.333	448.333	713.667	593.667	568.667	519.667	445.667
II	Igfbp6	1046	707.667	720	182	826.667	476.333	391.333	509.333	516
II	Chd3	844.667	660.667	711.667	536.333	657.667	673.667	636.667	528.333	418.333
II	Pam	1059.33	871.333	928	639.667	776	805.333	697	679.333	525.667
II	Itpr2	412.667	353.333	275.333	202	351.333	307	269.667	303	250
II	Adamts12	719.667	603	562.333	472.667	448	396.333	362.667	273.333	276.667
II	AI428301	562.333	489.667	377.667	333.667	475.333	377	450.333	429.667	320.333
II	Hnrnpa1	1937.33	1597.67	1316.33	1317.67	1886	1462.33	1342	1368	1358
II	Fubp1	792.333	657.667	516	490.333	751.333	592.667	561.667	528.333	510.333
II	C1qtnf1	1009.67	757	817.333	599.333	673.667	648.333	516.667	376.667	324.333
II	Col4a2	2499.67	1867.33	1948	2065	1932.33	1448.33	1282.67	1127	1639
II	Tet2	397.333	315.333	315.667	328	368.333	281.333	220	236.667	283
II	Tef	768.667	661	610.333	398	625.333	487.333	471.667	407	395.667
II	Ift27	624.333	567.667	510.667	360.333	483.333	415.667	372.667	401.333	342.333
II	Fmo1	657	575.333	431	243.667	388	360	227.667	166	197.333
II	Igf2r	2045	1589	1628.33	1159.33	1670.67	1182.67	1041.33	875.333	852.667
II	Fzd7	469	352.667	296.667	212	418.667	243.333	179.333	177.333	196.667
II	Emilin3	495	403	405.667	344	380.667	351.333	284	229	240
II	Nlgn2	587	452.333	487.333	345.667	473.333	485.667	469	383.667	313
II	Tns1	770.333	580.667	601.667	361.667	651.667	460.333	369	311.333	367
II	Nfatc4	618	483.333	495	302.667	423.667	436	390.667	274.333	212.667
II	Boc	538	314.667	351	264.333	538.333	300.333	315	278.667	262.667
II	Loxl3	1806	1298.67	812.667	856.333	1483.67	1212.67	518	493	522
II	Cpsf6	809.333	709.333	617.667	655.333	712	523.667	503.667	494.667	505.333
II	Ptrf	1613.67	1228	1332.33	774.667	1350.33	1152	981.667	803.667	797
II	Sulf2	3413	2804.33	2100.33	993	2657.67	2045	1229.67	1217	1268.67
II	Dixdc1	690.333	589.667	399.667	360	550.667	339.667	226.667	225.333	249.333
II	A230061C15Rik	388	326.333	331	239	279	251.333	206	176	173.667
II	Zfp462	525	460.333	393.667	320.667	462	332	293.333	289.333	280
II	Zfp354c	887	765	627	460	681.333	513.333	416.333	335.667	311.667
II	Loxl1	3096.33	2336	2178.33	1316.67	2469.67	2165	1932.67	1256	1022.33
II	2810410L24Rik	571.667	419.667	365.333	376.333	550.667	404.333	283.333	292.667	313.333
II	Agtr1a	367.667	327.333	315.333	190	269.333	239.333	227.333	183.667	203.333
II	Lamb2	645	522.333	500	416	604.333	471	388.333	370.333	367.333
II	Abhd14a	1098	985.667	823	674.333	843	746	668	554.667	455.333
II	Bnc2	698.333	617	422.667	222	475.333	329.667	264.667	189.333	135.333
II	Crabp1	1159.33	728	450	76	982	561	190	130.333	72.3333
II	Sat2	377	347.667	274.667	237.333	333	300.667	253	240.333	242.667
II	Nfia	719	556.333	476	375	636.667	378.333	269.667	237.667	313
II	Sned1	790.333	504	358	136	673.667	538	310	227.333	183.667
II	Abca9	713.333	629.333	538	380.667	531	429.667	356	267.333	277.333
II	Fam114a1	1631.67	1464	1342.33	965.667	1286.67	1281	1126.33	1009.67	845
II	Fbn2	1503.67	1145.67	886.333	316	1204	835.333	507.333	356	328
II	Nfib	1019.67	884	845	711.667	964.333	688.333	691.333	635.667	685
II	Col14a1	2331.33	1624	1413.67	529.333	1994	1341.67	913	582.667	534.667
II	Kat2a	409	272	268.667	274.667	417.667	288.667	312.667	295.333	270
II	Mdk	2057.33	1373	1608	1129.67	1808	1524.67	1066.67	846.333	835
II	Cbx6	1035.33	803.667	794	544	984.333	685	642.667	567.333	537.667
II	Prickle2	367.333	337.333	289.667	216.333	249	217	188.667	155	145
II	Phka2	475.667	405	330	229	378.333	409.333	314.667	301.333	239.333
II	Jarid2	794	679.667	601.667	548.667	690.333	456.333	367.667	394.667	469
II	Ltbp2	546	444.333	439.333	197.333	302.333	356.667	273.333	187.667	121.333
II	Gprasp1	454.333	370.667	270	206	428.667	275	230.333	221.333	199.667
II	2310021P13Rik	650.667	422.333	564	441.667	499.333	462	604.667	552.333	405.333
II	Synpo	1375.33	813.333	497.333	436.333	1416.67	694.667	513	520.333	448.333
II	Col15a1	1031	732	545.333	288	958	589	341.333	268.333	365.333
II	Syne1	1098.67	931.333	914.667	479	825.333	781.667	627	533.667	490
II	2410002F23Rik	1055.33	688	641	660.667	1049.67	792	812.667	823.333	770.333
II	B230214O09Rik	462.333	444	288.333	253.333	145	211.667	103.667	97.6667	87
II	Serping1	1013.67	817	703.667	286.333	788.333	783.667	543.333	436.333	503
II	Trak1	414.667	321.667	322.333	250.333	413.667	304	267	268	243.333
II	Rgs5	4148.33	3350.33	2887.67	884	3275.33	2618	2694	2028.67	2159
II	Rai1	687	469.333	496	504	697	574	530.333	517	473.333
II	Rbpj	749.667	697.667	664	483.667	561	541.667	509.667	435.667	406
II	Col6a1	8847.33	7458.33	7923	4551.67	6371.33	6714	6047	4944.67	4175.67
II	Limd1	939.333	738.667	649.333	599.333	964.333	700	654.667	614.333	611.333
II	Amacr	832.667	599.333	363.667	257.333	811.333	542.333	326.333	369	318.667
II	Setd5	923.667	798.333	661.667	595.667	895.333	761.333	709.333	680.333	591
II	Oaf	1166.33	936.333	919	804.667	1091.67	880	734.667	616	607.333
II	Fam101b	946	885.667	788.667	555.333	819.667	728.333	649.333	595.333	653.667
II	Scube2	1106.33	835.667	504.333	180	973.333	617.667	349.333	220.333	154.667
II	Sugp2	504.667	415.333	349.333	337.667	514	365.667	296	321.667	328
II	A830039N20Rik	399	355.333	284.667	264	371.667	258.667	196	222	218
II	Chad	1907	1258	925.667	354.667	1859	1125.33	649	466	437.667
II	Vgll4	433.333	362.667	329.333	339.667	414	375.333	272.667	272.333	327.333
II	Nbl1	475.667	338.333	393	246.667	421.333	370.333	305	205	211
II	5830407P18Rik	469.333	430.667	329.333	254.333	401.333	385	349	312.667	251.667
II	Ctdspl	757	490.667	468	474.333	812.667	495.333	498.333	506.333	481.667
II	Lbp	800	471.667	431.667	239	611.667	418.667	390	560.667	763.667
II	Thbs4	2378	1967.67	1610	456	1736.33	1052.33	421.667	228.667	319
II	Fat4	689.667	611.667	601.667	400	490.333	480	428	316.333	275.667
II	D0H4S114	5389.67	4484	4264	3308	4714	3406.33	2711.67	2034.33	2319.67
II	Mfap4	2871.67	2056	1903	543.333	2392.67	1961	1032	682.333	653
II	Igdcc4	1480.67	1411	1232.67	917.333	1278.67	1090.67	1061.67	1022.67	838.667
II	Sertad4	1268	1022.67	696.333	326.333	1172.67	694.333	461.667	376.333	334.667
II	Nfix	4756.67	4140.33	3588.33	2093.33	4064	3101.67	2500.33	2000.67	1786.67
II	Dpt	944	573	470.333	123.333	945	381	126.333	55	234.333
II	Thbs3	2211.33	1693.33	1407.67	452.667	1671.67	1437.33	757.667	339.333	197.667
II	Gpr124	616.667	541	575.667	412	462	448.333	386.333	321.333	311.667
II	Egfr	938.333	852.667	681	646.333	686.333	544	413	297.333	322.667
II	Clstn1	788.333	615.667	534.333	346	780.333	575.667	466	451.667	405
II	Amotl1	2020.33	1701	1615.67	1783.67	1914.33	1329.33	1384.33	1214.67	1418
II	Ssbp2	411.333	375.333	340	233	373	304.667	258.667	246	251.333
II	Fbn1	2508.33	2072.67	1848.33	1373	2228.67	1322.33	904.667	719.667	1207.67
II	Zcchc7	855	752	628.333	491	712.333	689.333	758.333	737.333	556
II	2810055G20Rik	744.333	710.667	448.333	224.667	506	509	252.667	215	193.333
II	Abi3bp	1497.33	1327	923.333	343.667	1227	748.667	470	346.667	318
II	Trip10	483.667	373.333	353	294.667	487.667	418.333	331.667	308.667	322
II	Itih5	1565.67	1367.33	893.667	312.333	1312.33	650.333	295	181.333	428.333
II	Tenc1	598.667	409	308	268	586.333	515	298.667	320.333	288
II	Ppap2b	1066.33	859	737	649.333	1033	643.333	452.333	395.667	624.333
II	AI120166	1242.67	839.667	230.333	193.667	1191.33	804.667	189	206.667	180
II	Antxr1	3367	3026.67	3043	2252.67	2410	2203	2130	1676.33	1354.33
II	Msi2	521.333	475	310	184	420	403.667	262	241	178.667
II	Ttc28	895	844.333	807	566.333	741	672.667	697.333	584	534.333
II	Lamc1	799	640.333	644	508	759	571	401	355.333	498.333
II	B930025B16Rik	612.667	529	400	289.667	497.333	420.667	521.667	471	267.667
II	Rev3l	888	848	764.333	658.333	750	623	518.667	507.333	539
II	Penk	1486.67	1035	1052.33	484.333	1405.33	958.333	841.333	550	363
II	Tpst1	1296.33	948.667	705.333	301.667	1226.67	899	581	401	312
II	Runx3	734	705.333	362	295.333	616.667	530	315.667	326.667	293.333
II	Spon1	1411.67	1273.67	807	333.667	1064.67	859	411.333	231.667	166.333
II	Col8a2	1699.33	1462.67	1323	513.333	1226.33	1153.33	1043	707.667	429.333
II	5830469G19Rik	497.333	496.333	370.333	316.667	416.333	430.667	392.333	406	374
II	Zfp383	417.333	351.667	310.667	231.667	424.333	305.333	252.667	260	255.333
II	Kera	2617	2268.67	1807.67	445	1947.67	1084.67	238	203.667	316.333
II	Deptor	729.333	712.667	539.333	250.667	512.333	556	437.333	442.667	384
II	Sepp1	3392	2973.33	2652.67	2967.67	2782.33	1898.67	1622.33	1650	2159.67
II	Sorbs1	803.333	573.667	382.333	437	871.667	413	299.667	390.667	457
II	Phldb1	842.667	734.333	718	508	704.667	725.667	539	460.333	425.667
II	Fzd2	605	469	406	214	589.333	417.333	305.333	275.333	205
II	Ltbp1	543.333	542	457.333	314.667	346.667	304	264	224.667	206.667
II	Cpxm2	866.667	567	441.667	125.333	854	628	373.667	370.667	271.333
II	Ankzf1	381	325	272.333	249.667	374.333	352	288	283	280
II	Ptprv	1081.67	933.667	1001	652.333	415	621	616.333	427.667	239
II	Snhg7	447	330.333	262	237	445.333	348.667	356	356.667	275
II	Tacc2	1709	1355.33	1238	728.667	1671	1372.67	1172	992.667	1026
II	Aebp1	2164.33	1867	1910.33	1026.67	1517.33	1526.67	1298.67	915.333	599
II	Mirlet7d	646	603	495.667	495	649.333	495.667	474.667	466.667	430.333
II	Glul	968.333	913	829.667	731.333	846	736	573	539	613
II	Fbln2	462	352	322	167.667	451.667	315	265	285.333	361
II	Svil	1554.67	1455	1396.67	1228.67	1280	966	937	823	1064
II	Mpdz	596.333	567.333	480	474.333	500.333	329	303	314	368.667
II	Leprel2	1159	972.333	917.333	671.333	1094	983.333	844.333	717	597.333
II	Ntn1	459.667	286	349.667	415	383.667	168.667	155.667	134.667	200.333
II	Apod	988.667	822.667	642	205.333	770.667	760.667	365.333	216.667	219
II	Ptch2	354	307.333	295	314.667	321.667	262	231.333	195.333	275.667
II	Ltbp3	2560.67	1856	2280.67	1827	2474.33	2057.67	2052.33	1545.33	1440.33
II	4933407H18Rik	543.667	564	396	342	446.667	340.333	358.333	447.667	399.667
II	Gpc3	1518.67	1296.33	1266.67	549.333	1116.33	1156	865.333	556	463
II	Mfge8	4569.67	3189.33	2387.67	1445.67	4380.67	3584	3363	3203	2269
II	Prss23	492.667	472.667	296.667	137.333	431.667	327.667	249.333	214.667	216.333
II	Smo	1482.33	1300.33	1227.67	985.333	1414.33	1313.33	1217	1024.67	932.667
II	Islr	4065	3133	2966	1607	3774	3000	2580.33	1595	1207.67
II	Nfic	2967.33	2457.67	2310.67	1517	2882.33	2348.67	2395	2122.33	1743.33
II	Cdc37l1	237	225	219.333	211	265.667	231.667	236	257.667	241.333
II	Npepl1	717.667	583.333	537.667	439.333	717.333	641.667	590.667	515.333	487.333
II	Lamb1	1721.67	1620.33	1508.33	1433	1412.33	1231.67	1114.33	884.667	1030.33
II	Ddhd2	596.333	519	409.333	320.333	588.667	476.333	460.667	470.667	392.333
II	Dact1	753	686.333	537.667	421	711	469.667	457.333	313.333	284
II	Cpxm1	1385.67	949.667	953	535	1369	1000.67	1107.33	802.667	554.333
II	Igf1	3252	2739.33	2049.33	767.333	2598.33	1877.67	1097.33	639	712.333
II	Ssc5d	377.667	299	370	195.667	297.667	259.333	217.333	153.333	138
II	Thra	649.667	539.333	529	357.667	633	548.667	490.667	400	380
II	Fbln5	493.667	421.333	364	166	459.333	360.333	262.667	260	355
II	Fstl1	5766.33	5448.33	4719.67	3140.33	4912.67	4345.67	3480.67	2510	2782.33
II	Ldb1	377.667	228.667	325.333	324	365.333	265.667	322.333	315	311.667
II	Zfp521	943.333	921	717.667	384.667	733.667	661	503.667	380.667	301.333
II	Col6a2	10733	9931	9816.33	5779.33	7685.33	8500	8053	6275.67	4954.67
II	Tgfbr3	937	732	642.333	440	1012.33	544.667	454.333	381	456.333
II	Egfl6	414.667	409.667	311	110.667	294.667	239	139.667	95	83
II	Lama2	657.333	596.333	420.333	175.333	611.667	344.333	184.667	131.667	230
II	Htra2	510	362	370.667	371	524.333	431	423	446.333	432.667
II	Fzd1	942.667	911.667	786.333	541.333	796	818.667	676.333	613.333	536.667
II	Wdr6	1685.33	1485.67	1266.33	1027.67	1761	1246	1186.67	1291.33	1084
II	Pdgfra	1894.67	1814.67	1673.67	1530	1199.67	922	868.667	748.333	904.667
II	Aff3	1050.67	911.333	507.667	208.333	1020	677.333	302	258.667	217
II	Rnf144a	998.333	950.667	783	547.667	815.667	857.333	582.333	495	451.333
II	Zbtb4	667.667	645	522	433.333	610.667	597.333	480.333	457.667	403.333
II	Zfp185	782.333	730.667	570	239	598	582	463.667	333	188.667
II	Ckap2	358.667	289.667	322	348.667	277	205	193.667	226.667	280.333
II	Auts2	1047	1123	686	411	838.333	617.333	445	425.333	341.333
II	Rcor3	445	436.333	370.667	283.333	427.333	354.333	331	319.667	296
II	Cav1	1963.67	1854.67	1526.67	831.333	1806.67	1201.67	889.333	709.333	1073.33
II	Megf6	540.667	421.333	374.667	147	463.333	447.333	254	144	91
II	Angptl1	697.667	623	478.667	128	600	375.333	109.667	62.3333	88.6667
II	Scara3	2477	1907.33	2208.33	2339.67	2319.33	1630	2034.67	1683.33	1535.67
II	Fndc1	3011	2600	2481.33	902	2416	2106.33	1428.33	847.333	627
II	Nov	2187.67	2145.67	1353	310.667	1716	1206.67	370.667	183	210.667
II	Nid1	2056.33	2008	1812.67	1478.67	1652.67	1321	1081.67	873.333	1119.33
II	Slc43a3	586	495.333	360.667	425.333	599.333	479	287.333	377.667	440
II	Cyth3	463.333	427	420.667	408	415.667	335.667	295	273.333	310.333
II	Rbms3	1298	1414.33	1004.67	792.667	968	834.333	637.667	553.667	614.667
II	Meg3	6717	5562.67	5433.33	2759.33	6686.67	4493.33	3159.67	2233	3285.33
II	Itgbl1	1970.33	2009.33	1499.67	506.667	1446	1189	772.333	483	355.667
II	Odz3	1014.67	994.667	796.667	349	861.333	719	591.667	500	386
II	Zfp260	1230.67	1243	1030.67	933.667	1121.33	980.667	809.333	733.667	789.667
II	Epm2aip1	589	596.333	488	466.333	473	322	267.333	302	385.667
II	Peg3	7630	7048.33	5094	2513.33	6935.67	6434	4206	3924.33	3361.33
II	Mxra8	3479.33	2613.67	3382	2278.67	2953	2832.67	3424.67	2735	2422
II	Tbx15	504.333	476.333	442.333	337.667	492.333	377	309.333	310.333	301.333
II	Matn2	945.333	927.667	667.333	242.667	778	657	360.667	251	224.333
II	Slc7a2	439.333	375.333	355	261.333	430	378.667	318.667	376.667	385.333
II	Kcne4	555.333	517	439.333	224	476.333	406.333	330.333	217.667	154.667
II	Pitx1	434.667	282.333	278.333	191	472.333	355	318.667	297.333	229.667
II	Ghr	935	830.333	729	554	933.667	680.667	470	378.667	442.667
II	Foxp1	1406.33	1359.33	1053.67	881.667	1236	1097.33	685.333	505.667	625.667
II	Ptch1	2943.67	2777	1772	2074	2875	1705	949	1077	1278
II	Sorbs2	824	484.667	218	268.667	1020.67	377.667	237	360	423
II	Npr2	843.667	542	596.333	414.667	909	620.333	683.667	663.667	584.333
II	Reck	786.667	814	603	426	744	488.333	449.333	440	413
II	Col8a1	1167	1285	906.667	404.667	698.333	750	654.333	536.333	426.333
II	Nfat5	732.333	588.667	491.667	403.333	754.333	689.333	492.667	503	450.333
II	Gas1	1812	1641	1627	1209.67	1753.67	1052.67	891.667	858.667	1076.67
II	C430045I18Rik	446	455.333	225.333	138.333	366.667	382	242.333	218.667	176
II	Nr3c1	673.333	644.667	536	382	660.667	538	409	368	403
II	1500015O10Rik	6916.67	6026.33	4428.67	1466	6864	4491.33	2161.33	1548.67	963
II	Fbln7	1357	983.667	420.667	203.333	1566	916	320.667	276	263
II	Mfap2	2409	1783.67	2411	1468.33	2101.33	2069	1889.67	1359.33	1226.67
II	Ucma	1236.67	431	85.3333	54	2261.33	445	69.3333	69.6667	60.6667
II	Slc35e3	1186	977.667	517.667	355.667	1334.67	819	480	479	397.667
II	Tnmd	5995.33	5103	4748	1410	5674	3691.33	1586.67	977	1029
II	Kcnq1ot1	1173.33	1069.67	621.333	354.667	1126	981	719.333	620.333	435.667
II	Smarcd3	506.333	469.333	409.667	285.667	501	413	292	255.333	285.667
II	Bmp5	443.333	398.667	385.667	301.333	435.667	364.333	357.667	284.333	242.667
II	3632451O06Rik	699.333	645.333	411	200.333	684.667	549.333	322.667	272	210.667
II	Galt	474.333	414.333	387.667	294.667	429	389.667	416	473	378.333
II	Fgfr2	2167	1968.33	2016.67	1174	1611.67	1709	1941.67	1397.67	1010.67
II	Prickle1	780.667	583	310	307.333	945.333	472.333	267	317	292.333
II	Ski	782	642.667	713.333	499.333	803	657	658.333	551	527.333
II	Acvr1b	501.333	386	343.667	293	553.333	432.667	288	295.667	268.333
II	Timp2	8004	7218	7520	5040	6718	6583	6457.33	4619	3646
II	Ogn	2468	2526	2185	1173.67	1964.33	1793.67	1692.33	1329.33	1047.67
II	Jph2	490.333	397.667	344.333	198	535.333	342.333	194.667	161.333	286.333
II	Col6a3	10073	9336	10042.3	6507.33	7802.33	8920.67	8580	6940.67	6171
II	Lysmd2	361.333	324	316	244	366.667	332.333	278.333	257	247.667
II	Podxl2	533	407	517	389.333	471.333	483.333	491	359.333	313.333
II	Fmod	17554.7	16385.7	14501.3	9113.67	16386	13233	10118	7516.33	5209.33
II	Adamts3	401.333	401	245.667	191.667	359.333	357.333	182.333	159	149.333
II	Lama4	1116.33	1006.67	1114.67	913.333	874.333	1024.33	851.667	660.333	715.667
II	Fam120aos	371	371	284.667	254	377.667	298.667	237.667	235.667	275.333
II	Gli3	496.667	502.667	441	391.667	458.667	429	327	326.333	334.667
II	Carm1	1286	994.667	977.333	798.333	1396.33	1188	928	800	799.667
II	Rhoj	620	438.667	514.667	637.333	563	342.667	277.667	267.667	411
II	Cercam	1120.33	1121	1021	760.667	838.667	1057.67	721.333	705.333	604
II	Mxra7	1118.67	1086.67	894.333	529.333	1045.33	915.333	766	531	488
II	Foxp2	431	430.333	293.667	139	399.333	345.333	253.333	203.667	141.667
II	Fry	470.333	402	217.667	153.667	522	371.667	182.667	254.333	250
II	Bmpr1a	951.667	966	808.667	669.333	952	770	703.333	618.333	672
II	Capn6	4265.33	3767.67	3272.33	1556.67	3981	3954.67	2660.33	2104.33	1734.67
II	Pfn2	1544	1690	1322.67	931	1398.67	1027	1024	969.667	1004.33
II	Cxcl14	521	387.667	349.667	132	518.333	491	219.333	124	108.667
II	Sparcl1	972.333	854.667	711.667	437.333	1072.33	553.667	368.667	351	671.333
II	Adcy7	825	897	792	534.667	631	616.333	511.667	560.333	505
II	Acta2	2439.67	2260	1726	1071.33	2496	1912.33	1307.33	1054.67	1911.67
II	Mpped2	417.667	434.333	388.667	246	328.667	299.667	233.667	162.667	142
II	Plat	364.667	354	350.667	330.333	276.667	295	236.333	188.667	215.667
II	Plagl1	7462.67	6840.67	5836	3373	7199.33	7102	5110.67	4624.67	4043.33
II	Tspan3	2250.33	2128.33	1806.67	1702.33	2432	1931	1608	1632	1748.67
II	Sema3c	841	812	701	277	811.333	625.667	386	280	309
II	Cd34	903.333	643	777.333	914	754.667	495.667	411	409	786.667
II	Raly	632.667	581	547.333	631	595.333	513.667	404	396.667	452.333
II	Cilp	502.333	552.333	447.667	172	368	338.667	160.667	106	196
II	Gulp1	408.333	473.667	322.333	225.333	324	281	219.667	164.667	159.667
II	Ptprb	392	349	324	366.333	368.333	285.333	230	201.333	342.667
II	Mllt11	444.333	469	334	274.333	450.333	347.667	290.333	289.333	317
II	Epcam	520	469.667	487.333	274	462.333	483.333	316.667	255	241
II	Zfyve21	859.667	700	598.667	478.333	956.333	789	630.333	588.333	559
II	Klf7	548.667	565	510	445.667	459.667	488	382.667	344	328.333
II	Wwtr1	1783.67	1853	1481.33	1306	1693	1646.67	1281.33	1162.33	1233.67
II	Pdk1	455.667	397	324	275.667	480	439.333	318.333	367.667	298.333
II	Dlk1	1759.33	845.667	770	296	2498.33	849.333	421	272.333	694.333
II	Abcc9	809.333	726.333	649	815.333	654	399.667	263.667	280	542
II	Cacna2d1	1052	1088.67	729.333	398.333	1073.67	659	224.667	214	428.333
II	Sdpr	493	492.667	372.333	201.667	510.333	292.667	167	134.667	306.667
II	Zfp266	705.333	764	550.333	550	682.333	580	493	467.667	472.667
II	Snord104	1707.33	1230.67	972	1037.67	1941.67	1500	1352	1332.33	1081.67
II	Mirg	579	337	253.667	111	815.333	279.667	158.333	127.667	227
II	Amot	1128.67	1165	998	684	1130.33	836.667	719	621	699
II	Plod1	935	718	791.333	710.333	1065.67	804.667	648.333	682.333	613.333
II	Zfp771	774.667	585.667	601.667	518.333	848	741.667	648.667	598.333	572.667
II	Plxdc2	491.667	505.333	503.667	329	385	335	260.333	212.667	201.667
II	Ankrd10	668.667	658.333	530.667	488	736.667	488	486	483.667	477
II	Cpm	530.333	356.667	278.333	120	699.333	351.333	211	205.333	173
II	Ppp3cb	1115.33	1127	1055.67	953.333	1040	838	730	660	833.333
II	Eya1	395.333	436	311	167.667	345.667	302.667	224.667	162.667	125.667
II	Ptgfrn	1727.67	1715.33	1759	947	1290	1378	1356	1006.33	755.667
II	Matn4	2704.33	1536.33	943	306.667	3687	1993.67	753.333	662.333	561.333
II	Pdlim4	1137	1007.67	1038.33	518.667	998.333	1061.67	764.667	464	403.667
II	Lynx1	411	418.333	327.333	191	439.667	252.333	175	175.667	244
II	Crip1	6495	5766	6377	3699.33	5849.33	6137.33	4349.33	3292	3411
II	Ddah1	491.333	400	300.333	187	560	438.333	295	228	177
II	Col27a1	4095.33	3664.33	1757	636.667	4185	4034	1050.33	769.667	530.333
II	Rps6ka2	358	276	297.333	301.333	409.667	235.333	251.667	265.333	294
II	Frs2	910	873.667	757.333	613.333	949	802.667	745.667	715.333	574
II	Ston1	631	662.333	465.333	324.667	638	500	468.333	420.667	343.333
II	5730408K05Rik	520.667	372.333	308.333	347	644.333	400.667	335.667	345	340
II	Casq1	3331.67	2835	2543.67	1005	3676.33	2091	281	218.333	1680.33
II	Sspn	1215.67	1176	1019.67	628.333	1306.33	907.333	683	535.667	631
II	Cdon	604.333	492.667	342.333	151.667	716.333	491.667	305.333	331	308.333
II	Tgfb3	1300.67	1158.67	1400.67	919.667	966	1136.67	1113.33	836	697
II	Pamr1	738	725	750.333	303	599	522.333	296	156	157.333
II	Zbtb20	1107	1151.33	663.333	400	1141.33	938.333	601.667	597	589.333
II	Tmem30b	397.667	435.667	403.333	230	251.333	293.333	287.667	216.333	181.667
II	Dsel	844.333	904.333	806.333	613.333	681.667	684	640.333	516	435
II	Sec61a2	365.667	285	268.333	252.333	426.333	323	277.667	269.667	286.333
II	Slc37a4	444.333	370	307.333	240.667	514	392.667	262.667	285	329.667
II	Des	1002	773.667	713	319.333	1252	621	418.667	376.333	681
II	1810020D17Rik	446.333	415	386.333	300.333	493	345	238	243.333	308.667
II	Igf2	15468	13209	13023	7033.33	16314	14371.3	11463.7	8820.33	8098.67
II	1110002E22Rik	1345.33	1349.33	906	365.667	1559.67	612.333	139.667	151	643.667
II	Synm	313	307.667	324	269.333	254.667	183.667	140.667	167.667	223.333
II	Phyh	410.667	306.333	246	193	533	280.333	216	253	262.667
II	Mgat4a	378	369.333	261.333	232	379	383	194	210.333	196.333
II	Trpv4	791.667	400.667	276.667	204.333	943.333	709.667	488	583.667	492
II	Itm2a	9353.33	9170.33	8132.33	4777.33	9385.67	8412.33	6718.67	5217.67	5145.67
II	Mfap5	457.333	382.333	321.333	73	563.333	299.333	115.667	72.6667	224.333
II	Trp53i13	566.333	447.333	476.667	411	595.667	579	443	373	328.333
II	H19	11536.3	10539.3	9445.33	5285.33	12240.7	10778	7622.33	6265.33	6258.67
II	Lnpep	394	414.667	386	349	328.333	236.333	201.333	232.667	268
II	Fyco1	459.333	466.667	378.667	295	501	275.333	210	211.333	309.667
II	Fhl1	3023.33	3080.67	2651.67	1143.33	3176.33	1935.67	1045.33	642.667	1423
II	Osbpl1a	484	547	395	231.333	432.333	424.667	283.667	272	246
II	Irs1	3357.33	3236.33	2805.33	2318.67	3405.67	3308.67	2445.33	2181	1936.33
II	Creb3l2	1084.67	866	643.333	562.333	1312.33	970.333	749.667	664.333	572.667
II	Zmiz1	1326	1045.67	1119	1261	1398.67	861.333	1011.67	1096	1259
II	Atp2a1	6106	5319.67	4667.33	1762.67	7235	3765.67	504.667	356.333	3276.33
II	Mapk12	323	301.333	320.667	288	319.333	251	215	190	261.333
II	Srpx	448.667	381.667	375	322	461.667	456.667	311	238.333	218.333
II	Ly6a	1095	809	783.333	433.333	907	676.667	575.667	890.333	1309
II	Ubtd2	692	722.667	646.333	514.333	652	620.667	520.333	435	411.333
II	Mest	3506.67	3225.67	3394	2560.33	3301	3409.67	3217.67	2365	2348.33
II	Atp1b2	592.333	517	392.667	198.667	756.333	349	174	168.667	369.667
II	Spon2	557	508.667	525.333	171.333	456	560.333	241.667	123.333	95.3333
II	Mmp2	7130.67	6598.33	7524.33	5437.67	5893	6383.33	6394	4613	4066.33
II	Pdzrn3	1100.67	1200	1021.67	622.667	1012.33	883	867.333	712.333	584.667
II	Tgfbi	4569.33	4100	3787.67	1980	4915.67	4237	3216.67	3325.67	2681
II	Tmem42	491.667	491.667	412.333	391.667	506.333	483.667	365.667	350.333	349.667
II	Nr1d2	902.333	1048.33	860.667	627	757	625.333	642.667	659.333	667.333
II	Fbxo3	478	416.333	431	402.333	537.333	376	344	367	429.333
II	Slc35d1	438.667	472.667	224.667	126.333	453.333	424	168.667	198.333	175.333
II	Fgfrl1	1585	1199.67	667.667	490.333	2086.33	1307	772	872	858.667
II	Ryr1	1082.33	942.333	821	299.333	1372.67	596.333	103	69.3333	591
II	Chadl	1053	774.667	264	86	1446	996	209.333	165.667	159.333
II	Sepw1	5160.67	4823.33	3742	2950	5716.33	4899.33	4150.67	3741	3680.67
II	Cryab	1183.67	1334	1002	541	1223	819	578	703.333	818.667
II	Cdkn1b	893	958.333	858.667	775.333	783.667	762	481.333	558	624.333
II	Elovl6	488.333	327	307.667	295.333	682	347.667	251.667	216	231
II	1810041L15Rik	362.667	381.667	374.667	218.333	290.333	330.333	283.333	208	182.333
II	Nexn	388	439.333	296.333	164	435	241.667	93	88.3333	199.333
II	Epha3	1058	1216	1022.67	577.667	721.667	933.667	814	511.667	452.667
II	Cst3	5070.67	3929.67	4413.33	5193.67	5525.33	3990.67	3538	3782.33	4425.33
II	Tppp3	701.333	660	681	186	797	503.667	214	121	258
II	Smpdl3b	636.333	642.667	521.333	410.333	673.333	605	407.333	331	292
II	Angptl2	4422	4124.67	4541.67	2169	3791.33	4095.33	3588.33	2155.67	1413.33
II	Shox2	1311.33	1216.33	1059	879.667	1548.67	1103.33	1020.33	998.667	933.333
II	Tcfl5	884	1011.33	488.333	234	884.333	856	476	438.333	329.667
II	Fabp4	1316.67	1344.67	1149.67	597	1462.33	778	396.333	381	1004
II	Nrk	1181.33	1184.67	677.333	259	1417	1053	589	470.667	372
II	Actn3	2081.33	1849.67	1381.67	545.667	2802.33	1185	162.333	125.667	1225
II	Hrc	1027.67	896.667	843.667	510	1323	599.333	140.333	128.333	554.333
II	Mustn1	560	583.333	451.333	215.333	616.667	499	256.333	196.333	294.333
II	Col9a3	7499	6569.33	2601	504.333	9051.33	8569.67	1624	1010.67	817.667
II	Hopx	353.667	327.333	287.333	211.333	401.333	306	268.667	298.333	301.667
II	Tspan6	915	830	821	1028	869.333	604.333	562.667	564.667	692
II	Mfi2	1045.33	687	176	64.6667	1638.67	807.333	324.333	328	241.667
II	Sh3d19	839.667	931.667	775	537.333	763.667	797.667	662	572	528
II	Srl	1866	1891.67	1532.67	627.667	2254.67	1166.67	273.667	230.333	1092
II	Nnt	559.333	685	522.667	517.667	632.333	427.667	391.333	417.333	468
II	Myh1	7827	8590	7838	4499.67	7768.67	4856.33	1871.67	1534.67	4355.67
II	Pvalb	7654.67	6530	5846	2544	9252.67	6934	514	359.667	4044
II	Pfkm	1497.67	1313	1178.67	578.667	1987	987.667	415.667	418.333	942.333
II	Sox6	454.667	469.667	350	248.667	521.333	357	231	316.333	365.667
II	Slc5a3	1205.67	1593.33	641.667	396	983.667	1220.33	386	379.333	314
II	Mthfd2l	410.333	473.333	351.333	348.667	408.333	307.333	263	236.667	252
II	Ttn	3780.67	4183.67	3157.67	1293.67	4329	2343	422.667	296.667	2245.67
II	Anxa6	1183	1021	1204.67	951.333	1247.67	1138.67	902.667	703	878
II	Zcchc5	858.333	659	404.333	137.667	1143	934.667	291.333	236	204
II	Prnp	2281	1856.33	1403.67	1192.33	2666.33	1552.67	1702.67	2120.33	2140.33
II	Art3	447.667	476	337.333	191.667	555	305.333	181	204.667	294.667
II	Acta1	10658.7	9803.67	8933.33	4173	12629	8851	1287.33	1072.33	6979
II	Pf4	391.667	363	397	373	387.333	292.667	213.333	276.333	347.667
II	Mylpf	7592.33	7419.67	6366	2667.67	9083.67	5965.67	709.333	577	4456.67
II	Ppm1b	1113.67	1257.33	997.667	810	1093.33	944.667	795.333	901.667	977.333
II	Slc9a6	405	425	338.667	332.667	429.333	395	295.667	299	290
II	Fam168a	475.667	493.333	344.667	264	525.333	490	302.333	297	289.333
II	Myom2	2070	2387.67	1577.67	583	2615.33	1198.33	214	166.667	1043.67
II	Pdgfrl	1678.67	1874.67	1807.33	1377.33	1299.33	1427.67	1149.67	926	826.667
II	Myh4	6442.67	6482.67	4767.33	2066.67	8189.67	5054	447.333	218.667	3640
II	Abca8a	330	340.667	299	304.333	339.667	200.333	127.667	118	257
II	Ifitm2	4338	3734.67	4184.67	4196.33	4499.33	4179.67	3056.33	2835.67	3792
II	Mypn	507.667	490.333	316.667	104.667	720.333	399.333	103	89	267.333
II	Klhl24	215.667	250.667	268.333	355.333	200.333	162.333	193.333	231.333	275.333
II	Luc7l2	1470	1271.33	1150.33	1004	1353	1241.67	1073	1186.33	1110.33
II	Dclk1	625.667	727	687.667	376	428.667	513.333	514.333	404.667	292
II	Mybpc2	1441.67	1535.67	940.667	387	2013.33	987.667	79	63.3333	719.333
II	Yeats2	313.333	376	253.333	270.667	303.667	266.667	225.333	228	215.667
II	Pkdcc	1014.67	718	657.667	643.333	1435.67	920.333	580.667	533.667	564.333
II	Rab33b	812.667	878	640.667	596.333	872.667	757	688	701.333	629.667
II	Cirbp	410.667	362	366.333	374	474	306.333	269.333	288	398
II	Cmya5	539.333	545	398	181	765.667	346	92.3333	75.6667	320.333
II	Ndrg2	584	516.333	341.667	145	861.333	493.333	175	160.667	340
II	Tnnc2	10669	10528.3	9415.67	4009	13303	8929.33	1419.67	1064.33	6757.67
II	1110006E14Rik	597	497	307	117	1000.33	295	147.667	108.333	324
II	Kctd12	1572.67	1828	1628.33	1284	1313.67	1306.33	1288	916.667	900
II	Lpar1	469	562	372.667	350	496.333	409.667	283	245.667	320.333
II	1500011K16Rik	561.667	477.333	499.333	449.333	664.333	536.667	414.333	468.667	482.333
II	B230120H23Rik	637.333	598.667	553	527	767.667	473.667	396.667	441	576.333
II	Agl	383.667	416.333	309.667	223.667	474	299.333	147	164.667	287.333
II	Tpm1	6518.67	6183.67	4828	3303.67	8685	5328.67	1863	1716.67	5061
II	Pde4dip	793	836	642	356.333	1008.33	680	276.667	279.333	513.667
II	Tnni2	4870.33	4283.33	3292.33	1174	7414.67	3710.33	385	373.667	2896.33
II	Fam171b	303.667	372	335	231.333	189.333	224	244	195.667	182.333
II	Tmod4	600.333	578.333	432	173.333	902.667	390	111.667	102	348
II	Btbd1	1356.67	1438	1166.33	1030	1625	1100.33	833.333	768	1018.33
II	Sypl2	518	542	396	159.333	750	318	53.6667	50.3333	307.333
II	Casc4	1120.33	1237.67	954.333	789	1215	1089.33	833.667	864.667	772.667
II	Myl1	8932.67	9373	8292.33	3539	10977.3	7221.67	974.333	785	5999.67
II	Cd36	359.333	370.667	384	198	428	198	96.3333	100.667	278
II	Myom1	793	791.333	664	340.333	1113.33	504.667	202.333	168	566.333
II	Trdn	2100.67	2752.67	1783.67	651.333	2603.67	1236.67	221	155.333	1126.67
II	Cav2	738.667	861.333	699.667	736.333	667	504	438.333	451	624
II	Apobec2	824.333	783.333	732.667	239.667	1243.67	518	96.6667	65	432.667
II	Neb	1024	1091.33	768	286.667	1479.33	700.333	97	69	665.333
II	Synpo2	484.333	535.667	352.333	136.333	716	265.667	59.6667	58	314.333
II	Fibin	568.333	537.667	414.333	223.667	763.333	543.333	399	301.667	275
II	Tram2	693.333	659.667	562.333	503.667	848.667	615.333	600	544.333	549.333
II	Fxyd1	1747	1557.67	1675.33	1287.33	2193.67	1594.33	945.667	797	1187.67
II	D17H6S56E-5	1230.67	1082.67	1294.67	1266	1260	890.333	857.667	941.667	1164
II	Phlda1	684.667	471	395.667	500.333	881.667	505.667	564	585	671
II	Crispld1	555.333	644	396.667	114.667	707	594	209.333	165.667	123.333
II	Ak1	1366	1349.33	1227	833.333	1698.33	1184	826	880	1150
II	Tnnc1	343.333	329.333	338.667	191	506.333	135.667	129.333	116	179.333
II	S100b	348.333	463.667	121.333	46.6667	764	523.667	115.333	187	251.667
II	Dnase2a	304.667	369.333	297.667	284.667	294.333	225.333	199.667	188.333	211
II	Myl2	653.667	787.333	621	234	987.667	78.6667	80.3333	69	254.667
II	Ldhb	603.333	471.333	458.333	562.667	828.333	419.667	358.667	402	458.333
II	Ndn	1515.33	1646.33	1038.33	589.333	1989.33	1455	884.667	910	807.667
II	2700023E23Rik	610	507.667	402.333	433.667	795	506	493	507.333	543.333
II	Slc26a2	1804.33	1652.67	637	520	2641.67	1878.33	926	1096	894.667
II	Cox6a2	1231.33	1079.67	1004.33	383.333	1986.67	863.667	180	172.667	777
II	Synpo2l	396.333	473	303.667	133.667	578.667	244.333	63	59.6667	247
II	Pgam2	2431	2202.67	1885.33	672	3955	1765.67	216.667	209.667	1495.67
II	Rab28	838.333	852.333	657	624.667	999.667	731.333	643	762.667	719
II	Col5a1	7713.67	7876.67	9479.33	7095	4904	6535.67	6657	5186	4295
II	Ldb3	1117.67	1086	934.333	335.667	1772.33	717	112.667	86	737.333
II	Prkar2a	1062.67	1165.33	958	877	1205	951.667	841	792	860.333
II	Mb	1083.33	1445.33	1117.67	386.333	1227.33	831	212	147.667	575
II	Cdc42ep3	1111	1114.67	953	1204.33	1174.67	874.333	746.667	874	1040.33
II	Limch1	702.667	597	626	750.667	743.333	351.333	295.333	418.333	779
II	Eno3	2995	2705	2332	960.667	4866.33	2266.67	328.667	330.333	1927
II	Cacng1	599.667	563	464	211.333	981	431.667	88.6667	84.6667	371.667
II	Vdac1	4408	4302.67	4189.33	4088.33	5062.33	4142.67	2920	3016	3697
II	Ckm	4938.67	4362	3830.33	1456.67	7713.33	4324.67	435	339.333	3605.67
II	Dcaf6	618	778	559	521.333	542	590	425.667	460	469.333
II	Gpam	571	647	510	391.667	698	452.333	366.667	389.333	437
II	Slc41a1	419.333	384.667	314.333	284	564	411	284.667	268.333	295.333
II	Sh3bgr	1047	1225	850	321.333	1591.33	765.333	111	93.6667	592
II	Srebf1	1007.67	859	636	573.333	1166.67	844	879.333	1120	898.667
II	Tmem182	406	473	348.667	162	614	248.667	51	41.3333	274
II	Atp1a2	886.333	1109	647.667	194	1414	492.333	107	77.6667	558.667
II	Mybpc1	1746	1925.67	1678.67	555	2700	877	160.667	142.667	1277
II	Adck3	424.333	426.333	478	300.333	526.667	287	209.333	229.667	348.333
II	Actc1	1172	984.667	728.667	308	2014	1147.33	83	59.3333	779.667
II	BC023829	722.333	814.333	583.667	560	783.333	710.333	640.667	620.667	565.667
II	Impad1	976	1249.67	817	709.333	962.333	846	779.667	860.333	669
II	Pid1	463	583.667	286	221.667	582.333	487.667	241.333	239	254.667
II	Gdf10	537.667	558.333	167.667	179.667	883	619.667	154	140.333	153
II	Slc25a12	599.333	589.333	512.667	356.333	865.667	444.333	303	311	505.333
II	Tnnt1	342.333	382	377	152.333	510.333	150.667	109	86.6667	220
II	Leprel4	2491.33	2455.67	2451.33	2264.33	2694.33	2654.33	2045.67	1996.33	1916.67
II	Ppif	402.667	336	217.667	204	595.667	424	255	282	291.333
II	Efnb2	539.333	470.333	432.333	634.667	645.333	433.333	405	387.667	412.667
II	Gm19597	457.333	438	369.333	296	516.667	414.667	439.667	473	394.333
II	Tcap	454.667	459.333	350	128	794	332.667	94.3333	77.3333	299
II	Smoc1	423.333	160.667	119.333	133.667	959.667	122.667	173.667	200.333	178
II	D3Bwg0562e	294.333	420	339	168.667	189	269.333	198.333	161.667	154
II	Asph	569.333	654	414.667	164	955.667	407	97	70.6667	413.667
II	Tceal7	479	712	358.667	134	707	311.333	53.3333	47	309.667
II	Slc25a4	5592.33	5624.67	5299	4172.33	6964	5052	3789.33	3836	5177
II	Smtn	424	386	408	361.333	495.667	440	394	308.667	323.667
II	Eef1a2	1441.67	1194.67	1163.67	479	2476.33	1201.33	377	455.333	1130.67
II	Rtn2	586.667	502.667	485.333	186.667	1077.33	458	66	59	400.333
II	Prelp	1632.67	1272.33	522.333	186.667	3372.67	1731.33	391.667	489.667	395.333
II	2210013O21Rik	840	855.667	719.333	701	981.333	876	643.333	675.333	760
II	Tnnt3	3587.67	3824	3034.67	1075.67	6143.33	3017.33	339.333	279.667	2529.33
II	Pdlim1	528.667	467.667	489.667	384.667	627	497.333	419.333	440.333	567
II	Myoz1	1197.33	993.667	881	321.333	2341	931.333	99.6667	82.3333	823.333
II	Socs7	434	457.667	361	401	522.333	382.333	330.667	342	403.333
II	Myl9	869.333	732	699.333	579.333	1157.33	875.667	659.333	524.333	865.333
II	Maged2	841.333	864	735.333	681.333	1111.33	807	524	541.667	661
II	Pygm	959.667	846.667	703.667	254	1882.33	703.333	95.6667	76.6667	707.667
II	Gpsm2	510.667	606.333	567.667	442	469.667	528	349	345.333	354
II	Btbd3	583	758.667	407.333	355	687.333	672.667	299.333	320.333	395.667
II	Actn2	814.667	855.333	806	281.333	1392.67	605.333	117.667	92	601
II	1110018J18Rik	349	480.667	350	333	233.333	253.667	283.333	286.667	244.667
II	Itgb1bp2	553.333	569	465.667	167.333	1031.33	395	72.3333	74	402
II	Kbtbd10	805.667	999.667	685.333	272	1432.33	481.333	94	98	567.333
II	Hspb6	468	499.667	400.333	174.333	689.667	407.333	223.333	285.333	420.667
II	Ppp1r3c	613.333	474.333	317	145.667	1298.67	537.667	208	205.333	274.333
II	Rpl3l	436	374	318.667	119.667	920.333	304.667	38	37	288
II	1110001J03Rik	385.667	349.333	368.667	332.333	509	392.333	264.333	249.333	313.333
II	Cox7a1	592.333	623	524	181	1139	407	65.3333	58.6667	394.333
II	Myot	502.667	652	447.667	157	865.667	347	50	43	368.333
II	Aldoa	5104.33	4937	4788.33	3463	6342.67	4856.67	4137.67	4478.67	4742
II	2310061I04Rik	335.667	293.333	307.667	296.667	421	295.667	265.333	270.667	349.667
II	Pdk4	413.333	568.667	512.667	473.667	323.667	231.667	127.667	152.667	308.667
II	Cox8b	948.333	958.333	880	294.333	1846.33	659	106.333	91	709
II	Spats2l	346.667	314.333	286	166	486.667	375.667	277.333	278.667	265.333
II	Glt25d2	499.667	590.333	190.333	96.6667	847.333	615.333	216.333	276.333	245.667
II	Scrg1	1019.67	1160.67	183.333	25.6667	2307	1254.33	97.3333	132.667	108
II	Aldh6a1	322.333	304	240.667	195.667	362.333	274	312.333	362	325.667
II	Myh2	789.667	1313.67	1087.33	380	823.667	387.667	144.333	104	610.667
II	Rnf217	601.333	809.667	544.667	457.333	625.667	636.333	440.333	436	415
II	Chst11	1977.33	2294.33	944.333	1198.33	3297.33	2361	799.333	962.667	1104.67
II	Myl3	321	381.667	355.333	163.333	561.333	172.667	122	83.3333	234
II	Mgp	9013	7602	8010.67	7690.33	12330.3	9662	6856.33	7129	7241
II	Eln	982.333	856.333	779.333	487.667	1177.33	813.667	871.333	842	1288
II	Zranb1	369	458	350	303.667	358.333	341.333	346	354	301.667
II	Ptpla	2453	2847.33	2169	1956.67	3113	2690	1646.67	1489	2057.67
II	Myh8	698.333	770.667	610	196	1404	484.333	109	93.6667	678.667
II	Sucla2	1562.67	1763.33	1517.67	1397.33	2056	1287	948.667	1027.67	1499.67
II	Trim2	445.667	565.667	546	367.333	318	376.667	444.667	369.667	309.333
II	Ube2d1	334.333	352	338	305	426	371	183	184	307.333
II	Dbi	1594.67	1650.33	1479.67	1630.67	1937	1563.67	1127.67	1252	1524
II	6230424C14Rik	397.333	495.333	352.667	482.667	377	411	230.667	227	372.333
II	Cfl2	1812.33	2053	1662.33	1337	2389.33	1629	1275.67	1426.67	1889
II	Atp1b4	462.333	663.333	415	163	899	356.333	70	68	447
II	0610010O12Rik	336.667	353	303.667	286	424.333	301.333	243	288.667	374.667
II	Tmod1	375.333	440.333	379.333	260	576.333	315	162.667	204.667	426.333
II	Smpx	743.333	891	699	239.333	1758	665.333	63	56.3333	633.333
II	Thoc7	963	1118	948.667	963.667	1070.33	1038.33	704.667	747.667	874.333
II	Pgm2	763.333	715	577.667	392	1217.67	856	567.333	658.333	734.333
II	Gyg	740	953	809.333	757	925.667	488	400.333	499	769.333
II	Mfn2	367.333	345.333	332.333	265.333	513	345.333	335	330	369
II	Ndufs1	752.333	786.667	747.333	742	928	636	598.333	684	759
II	Kif1b	598	536.667	547.333	506.333	507.667	415.333	350.667	356	444.333
II	Edil3	337.667	456	349.667	288	484	375.333	255	202.667	177.333
II	Pkig	512.333	653.333	534.667	588.333	577.333	433.333	319	388.333	488.333
II	Enoph1	432.667	499.333	364.333	400.667	533	471.333	365	376.667	388.333
II	Zfp238	365	368	311	379.333	441.333	296.667	292	346.333	431
II	Pbk	598.667	591	612	662	713.667	516.333	468.333	533	621.333
II	Adssl1	316.667	327.333	297.333	257	600	251	132	183.667	364
II	Prkaca	817	899.667	804.333	789.333	1113.67	741	618	648.333	819.667
II	Cyc1	2002.33	1979.67	2017.33	2198	2437.67	1776.33	1555.67	1669	2191.67
II	Tecr	1521.67	1217	1502.67	1672.33	1959	1703.33	1072.33	1095	1764
II	Asb8	352.667	324.667	337.667	327.333	454.667	341.667	311	312	390.667
II	2810405K02Rik	720.333	699.333	532.667	366	1251	819	581	669.667	734.333
II	Fh1	1391.67	1615.33	1358.67	1398.33	1692.33	1220.33	1114	1194.33	1483.33
II	Colec12	345	455	395.333	431	380.333	320	255	228.333	279.667
II	Acyp2	352	391.333	340	348	533	365.667	217.333	219.333	388
II	Unc5c	354	321.667	222	345	593.667	328.333	305	343	359.667
II	Usp2	299.667	336	262.333	201	529.667	371.667	230.667	215.667	272
II	Fkbp3	1009.67	1276.67	981.667	1064.67	1265.67	905.667	784.667	884.667	1027.67
II	Acadl	636.333	727.333	707	748.667	829	505.667	441.333	497.333	753
II	C4b	211	143	126.333	88.6667	868	317	174	145	121
II	Soat1	540	680.333	403.667	529	635.333	521.333	511	631.667	516
II	D14Ertd449e	312.667	294.667	271.333	221.667	454	323.333	283	358.333	392.333
II	Bin1	371.333	322.667	382.333	362.333	614.333	366.667	317	298	443
II	Dlat	367.667	401.667	375.667	412.333	475.333	320	296	343	420
II	Gbas	819.667	1021	838.333	737.333	1152	911.667	669	669	874.333
II	Cdk6	533.667	595.333	494.667	572	631.333	600	393.333	503.333	647
II	Ap4s1	362.333	384	395	430	464	362.333	272.333	292	427
II	Ccng1	1193	1522.33	1073.33	908.667	1406.67	1120.33	1130	1495	1359.33
II	Apoo	390.667	426.333	423.333	473.333	539	371.333	285.333	328.667	456
II	Pigp	632	626	607.333	608.333	868.333	685	511	646.667	730.667
II	Ndufv2	2036	2110.33	2232.67	2455.33	2573	1890.33	1654.33	1795.67	2320.67
II	Hipk3	737	902	743.667	818.333	934.667	673	603	627.667	895
II	Fabp3	648	790.667	874.333	718	1137	660.333	433.333	413.667	758.333
II	Sms	283	264.667	297.667	370.667	407	266.333	252.333	240.333	322.667
II	Acsl1	645	748	659.333	594.667	995	546	499	663	929.333
II	Phpt1	1022.67	992	1077.33	1076.33	1327.67	1243.33	871.333	920.667	1218
II	Ndufb10	857	986	942.667	950.333	1170	882	669	802.333	969
II	Mzt1	577.333	737	542	581	810	620.333	519.667	566.667	607
II	Idh3a	937	1049.67	1015.67	1053	1482.33	987.667	769.667	825.333	1161.33
II	Chchd10	698	651	773.333	636.333	1265.33	669	732	963.333	1134
II	Mrpl42	824.333	926.333	965.333	1001	1118.67	859	681	772.333	997
II	Mpc1	670.333	748	750.667	734.667	945	728.667	613.333	673.333	861.667
II	Sap30	333	388	367	487.333	494.667	418	290.667	326	393.333
II	Ndufab1	1532	1608.33	1598.33	1798	2298.67	1746	1385.67	1795.33	2157.33

## Sheet: Cluster III
Cluster	Gene Symbol	WT				13del
		PC	pHC	UHC	LHC	PC	pHC	UHC	MHC	LHC
III	Mef2c	1230	1545	1349.33	1255.33	1114.67	1329.67	845.333	843.667	1016.33
III	Slc16a1	688.333	854.667	761.667	767	1047.33	879.333	647.333	845.333	979.667
III	Raph1	1879.67	2586.33	1740.33	1748.33	1568	2179.67	1569.33	1581	1401.33
III	Laptm4b	2255	2653.67	1953	1803.33	2059	2295.67	1959.33	1910.33	1837
III	Agbl5	460.667	606.667	380	458.333	480.667	540.667	415	478.333	406.333
III	Fam134b	1089	1391.67	1236.67	858.667	1103.67	1094	1122.33	1111.33	1014.67
III	2310068G24Rik	861.667	1254.33	489.333	229	637	889	319.667	290.667	214
III	Mboat2	345.333	490	319.333	298	361.333	450.333	328.333	369.333	266.667
III	Slc38a2	2257	3072	2747.67	2044.67	2009.33	2566.33	1909	1890.67	1805
III	Mbnl1	2689.67	3089	2329.33	1923.33	2569.67	2719.33	2188.33	2292.67	2310.33
III	Ccdc88a	458.333	588.333	488	390.667	403	533	382	368.333	346
III	Panx3	3411.33	4895	3135.33	2712.67	2809	4414.67	1841	2303.33	2644.33
III	Phtf2	486.333	683.333	568	459.333	498.333	632.667	420	412.333	458.333
III	Klhl13	803.667	1356.67	857.333	742.333	1007	1348.67	703.333	803.333	754.333
III	Pofut2	1582.67	1935	1491	1083.67	1609.33	1644	1327	1134.33	952.333
III	Gnb4	788	1094.33	851.333	700	739.333	1075.67	640.667	598.667	579
III	2700079J08Rik	533.667	638.333	502.333	357	396.333	461.667	552.333	549.667	354
III	Rapgef2	1081.67	1404	1048.33	947.667	1107	1418	860.667	848.667	880
III	Map3k5	326.667	468	373.333	306.333	260	448.667	281.333	392	358
III	Slc2a13	371.667	568.333	454.333	516	329.333	520.667	330.333	319.667	351.667
III	Slc8a3	4114.67	5804	3398.33	2343	3764.67	5829	2270.33	2081	2004.67
III	Rora	663.333	798	626.333	317.333	594	667	605.333	495.333	384
III	Mpp6	533.333	740	624	520.333	577.667	757.333	597	509	510
III	2210020M01Rik	536.333	792.333	370	151.333	445.667	784	129.333	148.333	186.667
III	Tgfb2	526.667	653.667	663.333	343.667	452.333	627.667	512	372	285.667
III	Enpp2	753.667	1048	909.667	674.667	591.333	992.333	506	434	536
III	Snx7	519.333	695.333	665.333	541	473	637	567.333	438.333	427.333
III	Sgms2	2017.33	3218	2572.33	2679	1701.67	3145	1545	1602	2120.67
III	Slc35a3	594	857.333	513.667	565	745.667	879	479	493	475.667
III	Trps1	760	1009.67	517	379	870.333	1036	361.667	371.333	460.333
III	Sema3d	207.667	409.333	268.667	316	268.333	396.333	297.667	338	351
III	Serinc5	520	919.667	591.333	302.667	541.667	1026	446	484	504.667
III	Strbp	281.667	447.667	269	237	318	484.667	314.333	342.333	312
III	Ltv1	721.333	793.667	484.667	399.667	710	728.667	557.333	567	517
III	Prkg1	452.333	591	462.667	321	409.667	612.667	341.667	260	273.667
III	Enah	2667.67	3688.67	3299.67	2432	2851	3698.67	3285.67	2742.67	2491.33
III	Atp2b1	670.667	976.333	688	807	702	977	742.667	878.667	876
III	Slc1a4	345	404.333	318.333	232	328.333	382.667	352.333	332	240.667
III	Wnt4	493.333	832.333	458	589.667	448.667	956.667	337	351	399
III	B230354K17Rik	975.333	1065.67	704	585.667	953.333	854	948.333	858	616.667
III	Ppa1	3381.67	5342	2701.67	1342	4044.33	5885.33	2043	2081.33	1668.67
III	Scarb1	578.667	585.333	556	457.667	756.667	874	455	421.667	458
III	Lin7c	353.333	525.333	356.667	485.333	473	499	327.333	370.333	460
III	C1qtnf3	1033	1785.67	1089	404.333	1798.67	1553	500.667	318.333	227.667
III	Nek1	472.333	515	344.333	265	484.667	448.667	410.333	421.333	325.667
III	Hapln1	3567.67	5544.33	2360	294.333	4756.67	5762	1033.67	830.333	897
III	Msrb3	631	741	657.667	516	585.667	752.333	489.333	402.333	417.333
III	Loxl2	4891.33	5202	4941.33	3220	3683.33	4638.67	4092.67	3230	2642
III	Insig1	399.667	604	395.333	382.667	485.333	698.667	427.667	400.333	394
III	Stard4	328.667	436.333	312	276.667	357.333	490.333	241.667	218	251
III	Cldn12	414	446.667	320.667	266.667	412.667	427	388.333	353.667	295.333
III	Ptprf	850.333	986.667	877.667	721	815.333	1005.33	868	769.333	589.667
III	Inhba	332.667	376	369.333	266	250	378	311.667	286	265
III	Grb14	547.333	993.333	751.667	570	551.333	1217	622.667	638	616.333
III	Twsg1	756.667	889.667	733.667	597.333	827.333	947.333	742	679.333	610
III	Stk39	310.667	495.667	375.333	256	356.667	606.667	293.333	305	271
III	Slc44a2	5043.33	5305.67	3537.33	1803.67	4393.33	5492	2427	2144	1908
III	9030425L15Rik	389.667	558.333	454	154.667	297.667	659.667	345	233.333	161
III	Ptn	1872.33	2581.33	2600	1781.67	1797	2387	2568	2100.67	1768.67
III	Tspan2	486.333	534.667	557.667	249.667	354	502.333	355.667	269.333	222.667
III	Slc25a36	1570.33	1934.33	1931.33	1186	1577.33	1995	1582.67	1346.33	1137
III	Samd4	897.333	953	800.667	648.333	922.667	955.667	710.667	591	577
III	Foxo1	442.667	511.333	311.667	319.333	526.667	539	299	312.667	317.667
III	Eid1	1350	1549.33	1027.33	1022	1684	1503.67	1089.67	1192.33	1158.67
III	Snx24	657.667	674.333	533.667	422.667	666.333	644.667	570.333	560.667	505.333
III	Igf1r	664.667	685.333	497.667	360.667	644.333	685.667	541.667	536.333	493.333
III	Nr4a2	519.667	629	580.667	390.333	550	658.667	519	398.667	318.333
III	Fahd2a	665.667	752.667	625	524	676.333	813.333	682.667	510.333	578.333
III	3830612M24	468.333	612.667	222.667	125.333	687	641	231	298	257
III	Scin	320.333	865	344	232	540	1210.33	323.667	528.333	538.667
III	Ugp2	892.667	1249.33	1071.67	847	1249.67	1273	831	943	1183.67
III	Wscd2	412.333	576.333	212.333	42	520	724	214	265	178
III	Ccdc104	351.667	600.333	450	375.333	483.667	686.333	493.333	529.667	487
III	Ldlrad3	823	933	614.667	442.333	1025.33	934.667	596.333	615.667	532
III	Pltp	1640	1909.67	1671.33	1609.33	1365.67	2131.67	1448.33	1523.33	1756
III	Neo1	828.667	897.333	761.667	624.667	918	905	737.667	702.667	571
III	Aspn	1606.33	2428	2855.33	1484	1388.33	2178.67	2172.67	1369	930
III	Thbs1	1934	2651	1712.67	1346.33	2948.33	3000.67	1235.67	1393.67	1416.33
III	Pcolce2	1601	2633	1252.33	645.667	2988.33	3170.67	1122.33	1138	1081.33
III	Ptp4a1	704.333	1162	999.333	698	782.333	1476.67	893.667	754.667	784.667
III	Pth1r	3320.33	4574	3586.67	2180	3090	6041	2988.33	2902.33	2451
III	Il17b	887.667	1480.67	305	50.6667	1480.67	2134	193	183.333	144
III	Postn	10904.3	12557.7	13261	10292	8738.33	11632	12321.7	9936.67	7487.67
III	Col11a1	7682.33	8456	8072	7284	8153	8956.67	6830.67	5895.33	5999.67
III	Pgk1	3593	4510.67	2958	2591.33	4572.67	4881	3727.33	4035.67	3508.33
III	Acpl2	909.667	1478	1062.67	939.667	1102.67	2045.33	765.667	747	852.333
III	Smpd3	1746.33	2309	1541	1286	2139.67	3016.67	1101.33	1123.67	1246.67
III	Nuak1	572.667	628.667	598.333	400	499.667	672	602.333	524.667	442.667
III	Lims2	437	493	257.667	131	473	606.667	299	285.667	243.333
III	Fam20b	612.667	760.333	557.667	499	861.333	834	470	530.333	455
III	Thbs2	5524.67	6213	6976.67	3775.33	4278	5772	5547	3228	1989.33
III	Fgfr3	1579	1920	947.333	383.333	2048.67	2400	993.667	961.333	726.667
III	Taf13	831	1006.67	621.333	669	1175.67	977	747	845.333	833
III	Ccdc80	4827.67	5404	5629.33	4340	3789	5861.67	4755	4201.67	3539
III	Hip1r	677	723.667	353	131.333	696	918.667	377.667	397	295.333
III	Kras	570.333	828	753.667	789	579	953.667	709.667	657.667	693.667
III	Anxa4	1241.67	1245.67	1101.33	824.333	1186.67	1343.33	1000.33	1084.33	993
III	Arap1	407	395.667	350	261.667	358.333	443.667	298	298.667	275.667
III	Comp	10298	10420	5900.67	1133.67	10485	13123.7	4635.67	3347	3214.33
III	Dkk3	767.667	919.667	1116.33	567.333	581	833.667	848	474.667	283.667
III	Slc13a5	1793.67	2552	2699.67	2470	1094.33	2890	1742.67	1335.67	1644.33
III	Zfp385b	480.667	691	353.333	198.667	695.333	917.333	368.667	465.333	435.667
III	Cd24a	3098.33	4459.67	4063.67	4128.67	4162.33	4654	2125	3484	4172
III	Plcd1	826	880.333	799	625	674.667	1045.67	742	709.667	627.333
III	Leprel1	847	1235	579.333	219.333	1027.33	1911.67	555.333	599.667	499.333
III	Pygl	634	856.667	291.667	160	995.667	1095.33	385	558	418
III	Ugdh	2277.67	2528.67	1860.67	1710	2695.67	2955	1936.67	1745.67	1683.67
III	Scd2	3544.33	4385.33	2995	2332	4559	5119.67	3296	3872.33	3222.33
III	Col12a1	3717.33	4247	4835	3323.67	3106.67	3960.33	4210.67	3179.33	2279.33
III	Col9a1	7890.33	8604.67	4673.67	1635.67	10020	10471.3	5009.67	3791	3255
III	Sidt2	818	862.333	731.333	505	726.667	1093	602.333	602.333	530.667
III	Epyc	1025.33	1902	398.333	41.3333	2865.67	2512.67	239.667	419.333	360.667
III	Cdkn1c	3458.67	4089.67	3338.67	722.333	3697.33	5833	1699	906.667	922.333
III	Hivep3	347.667	526	431	494.667	440.333	681.333	351.333	329.333	351.333
III	Bnip3	1784.33	3233.67	1385.67	614.333	2977.67	4576.67	2306.67	2636.67	1604.67
III	Cab39	699.667	1065	976	830.667	761.333	1370.33	860.333	856.333	777
III	Gfpt1	1093	1114	822.333	771	1133.33	1091	1048	1112.33	895
III	Fkbp9	3518.33	3677.67	3379	3028.67	3892.33	3962	3001.33	2816	2640.33
III	Ccdc3	1297	1333	1544.67	918	907	1275.33	1275	758.667	587.667
III	Hmgcs1	2103	2711	2205.33	1589.67	2516.67	3665	1972	1596.33	1419.67
III	Nid2	840.667	898.333	582.333	449.333	1057.33	1127	370.333	306.333	352
III	Prkg2	498.667	915.333	411	215.667	711.667	1397	598.333	713.333	559.667
III	Csrp2	574.333	592.667	602.667	419.333	561.667	601.333	564.333	441.667	320.667
III	Lect1	6236.33	7170.33	1730	118.667	10237.7	9343.33	1237.67	1714.67	1572
III	Bcar1	464	535	499.333	511	437	627	456.667	451.333	435
III	Csgalnact1	758	901	240.667	186.667	1304.67	977.667	358.333	524	450
III	Pycr1	1339	1373	1185	904.667	1321.67	1570.67	1271.33	1068.33	872
III	Crlf3	318.667	378.667	312.667	280.333	378	458.333	255	309.333	334.333
III	Car12	815.333	1050	572.333	211.667	1280	1498.67	300.333	405.333	432.667
III	D430033H22Rik	441.333	438.667	290.333	223.667	414	402.333	458	444.333	311.667
III	Lrrc15	1101.33	1676.67	2296.67	1220.67	709	1599	1583.67	902.333	471.667
III	Enc1	318	605.667	478.667	301.333	352	971.667	384	366	333
III	Nrbp2	1185.67	1038	691	365	981	1242	766	740	562.667
III	Matn1	2799	3491	1403.67	358.667	5453.67	4654.33	495.667	187.667	189
III	Matn3	3183	4159.67	1446.67	299.667	5699.67	6429.67	833.667	485	425
III	Sdc4	1410.33	1391	769	575	1748.33	1512.33	967.667	1003	714.333
III	Col2a1	17385.3	17375	12312.3	4386.67	20942	21111	10257.3	9004.33	7830.67
III	Kdm6b	754.667	749.333	581.667	591.333	797.333	847.667	639.667	564.333	526
III	Med12	750.667	724.333	574	412.667	780	870.667	484.333	467	432.667
III	Ccdc109a	635.667	613.667	483.667	363	699.333	652	512.667	457.333	412.333
III	Lima1	985.333	924.333	938.333	740	847	946	858.667	662.667	556.667
III	Prss35	454.333	670.667	859.667	484.667	430.667	674.333	689.667	443	302
III	Crispld2	2304	2053.33	1996	890	2075.67	2276	1550	986.667	666.333
III	A930038C07Rik	273.667	353	378.667	254	209.333	294	421.333	342.667	264.333
III	Higd1a	498.333	531	309	214	656.667	608.333	426	422.333	282
III	Hspg2	1678.67	1684.67	1225.33	850	1845.33	2192.67	1246.33	1002.33	810.333
III	Trim47	562	629	427.667	213	632	884.667	462.333	423.667	381.333
III	1700025G04Rik	676	782	544.333	394	972.667	885	567	632.667	605
III	Ak4	377	616.667	273	94.3333	640.667	966	453.667	464.667	273.333
III	P4ha2	2199.33	2673.67	2244	1623	2338.67	3576.33	2428	2208.33	1647
III	Ldha	3313	3747.67	3358.67	2879.67	4281	4219.67	3014.33	3086	2969.33
III	Sox9	577.333	838.667	292.333	86.3333	1162.67	1298.33	368	407.667	304.333
III	Ddit4l	450.667	506	454	358.333	585	422.667	257.667	309.333	467.667
III	Palld	821.667	888.333	1024.33	783.333	726	951.333	842.667	664.333	592
III	Ntan1	772.333	964.667	879.333	826.333	884.333	1205.67	827.333	829	842.667
III	Pmp22	2272	2062.33	1783.33	777	2200.67	2507.33	1604.67	1226	1226.33
III	Ttc19	500.667	462.667	367	283	483.667	518.333	432.667	382.667	312.333
III	Acan	10103	9985.33	7762.33	3372.67	11847.3	12735.7	7868.67	5603.33	4033.67
III	Sort1	526.667	602	444.667	492.667	658.333	790	348.667	399.333	481
III	Wnt5b	224.333	318.667	294.333	207.667	242.333	430	301.333	291.667	252.667
III	Adcy2	523.333	474	384	183	566.667	501	412	373.333	312.333
III	Wsb1	405	437.667	376.333	346.333	465.333	494.667	460.667	374	314.667
III	Anxa11	383.333	522	276	191.333	659	781	405.333	332	318.667
III	Mia1	2510.67	2431	674	124.333	4286	3517	554.667	599.333	546
III	Foxo4	600.333	736.333	437	248.333	909.333	1259.67	336.667	306	303
III	Tnfaip6	288.667	346.333	333.333	247	337	443	309.667	282.667	282.333
III	Ttyh3	330.667	332	373.333	287.667	294	349.667	336.333	251	223.667
III	3110079O15Rik	5894.33	6252	3419	852	8497.67	9609.33	3970.67	3052.67	2177
III	Shisa4	823	1059	763.667	504.333	1176.67	1563	810	738.333	774.333
III	Tmem2	927.333	951	1046.67	951.667	796.667	943.667	991.667	775	607.333
III	Zdhhc8	839.333	824	719.667	573.333	810.667	1077.33	725.667	622.667	537
III	Tmem107	1242	1251	1119	864.333	1525.33	1421.67	1023	957	886
III	Slc35a2	664.333	730.333	612.333	560.667	762.333	928.333	655	631.333	532.333
III	Ihh	175	445.333	331.333	51	340.667	1028.33	154.667	131.667	115.667
III	Tcf7l1	594	593.333	577	465.333	648.667	682	514.333	454	486
III	Slc2a1	999.667	1606.67	704	316.333	1306.67	2199.67	1812.33	1909.67	1227.67
III	Gm22	708.333	733.333	756	686.333	673	805.333	768.333	622.667	509.333
III	Col16a1	6412	5495.67	6383	3214.33	4910	5797.67	5790.33	3616.67	1920
III	Egln1	595	676	501	401.333	877	901	506.667	479.333	471.333
III	Arsi	603.333	627	728	401	745	868	374.667	221.333	181.333
III	Dhcr7	292.667	378.667	257.333	244	484.333	555.667	266.333	267.333	245.333
III	Sun1	697	735.333	689	529.333	716.667	907	696.667	697	566.667
III	Tagln	499.667	598.333	434.333	284	763.667	669	558.667	400.667	641.333
III	Wnk4	247.333	703.333	1287.67	232.667	250.333	1129	561.667	295.333	174
III	Hebp2	192.667	340.333	287.333	268.667	248.667	491.333	324	353	292
III	D5Ertd579e	578.333	677.333	844	482	570.333	778.333	650.667	628	529.667
III	Fam101a	898.667	739	390.333	207	1197	1177	275.333	277.333	246.333
III	Jun	799.667	752	848.667	534	787.333	806.667	753.333	617	471.667
III	Ncmap	1104	1018.67	281.333	68.3333	2003.67	1623	326	410.667	420.667
III	Frzb	559	653.667	639.333	651	745.333	930.667	396	382.667	413.333
III	Klf6	286.667	326	372	335.667	268	390.333	299.333	254.667	265.667
III	Susd5	3956.33	3359.67	2004.33	892.333	5142.33	4273.67	2442.33	2562.33	1948
III	Eps8l2	291.667	429.667	364.333	150	294.333	737.333	486	384	285.333
III	Lmcd1	393	377.333	338.333	203.333	543.333	509.667	267.667	190	234.333
III	Acaca	447.333	413.333	356	253.667	490	464	394.333	394.667	310.333
III	Pcyt2	630.333	537.667	456.333	275.667	585.333	768	448.333	420.333	341
III	Cd9	2971.33	2973.33	3052	2367.67	3395	3542.33	2619.67	2436	2262
III	Col9a2	3242.33	2500.67	969.667	208.333	5072	4402	681.667	429.667	355.667
III	Fdft1	616.667	808.667	610	411	780.667	1236	877	799.667	559.667
III	Cmtm4	516.667	551.333	669.333	511.333	435.333	592	602.333	475.667	397.667
III	Fam162a	1660.67	2114.67	1409.67	1143	2696.33	2820.33	1928.33	2237.33	1695.67
III	Tnn	2376.67	3283.33	4868.67	2472.67	1896.67	4222	3871.67	2233.33	1664.67
III	Klf9	2041.67	2197.33	2040	1238	2054.67	2926.33	2667.33	1963	1421.33
III	Acly	1046.67	1094.67	946	985	1321.33	1320.67	889.333	918	963.333
III	Slc38a3	503	414.333	235.333	73.6667	573	701	257.667	272.333	251
III	Lmo4	1014	904.333	848.667	570	1008.67	1133.33	825	754.667	690.667
III	Fads2	423	495.333	347.667	325.667	675.333	611.667	378	474.667	468.333
III	Sc5d	277	432	291.667	225	469.667	745.333	395.333	408	307.667
III	Ttll1	306.667	335.333	235.667	227.667	384.333	395	324.667	368.333	316.667
III	Clec11a	2389.67	2165.67	2444.33	1533	2430.67	2569.67	2126	1610.33	1267
III	Uxs1	436.333	418.333	294	297.333	517	440.667	364.667	441.333	410.667
III	P4ha3	364	359.667	408.333	211.333	471	419.333	385.667	269.667	146.333
III	Pfkp	506.667	483.667	314.333	221.333	493.333	675	537	531.333	341.333
III	Emilin1	1582	1391.33	1495.67	1221.33	1230	1499.33	1439	1383.33	913.333
III	Snrnp48	287.333	349.667	310	244.333	305.667	450.333	442.333	366.333	267.667
III	Sc4mol	291	515	366	341	526.667	955.333	459.333	437.333	406.667
III	Slc38a4	210.333	408.333	375	335.333	332	606	369.333	452.667	400.667
III	Tiam2	413.333	420.333	391.667	292.667	429.667	620.667	423.667	338.667	285
III	Gm5506	5662.33	5265.33	4226	3414	6933	6412.67	4609.67	4839	4207
III	Smoc2	1967	1830.33	1216.67	720.667	2751	2553.67	1637.33	1570	1175.33
III	S100a10	3125.33	3002.33	3292.33	2912.67	3192.67	3487	2658.67	2328.67	2417.67
III	Itga7	345	338	402	195.333	318.333	361.667	366.667	315.667	313.333
III	Lrrc17	270	360	505	285	233	369.333	449	367.667	272.667
III	Pgam1	1091.33	1348	1028.33	882.333	1692	1638	1308.67	1522.33	1240.67
III	Plod2	1899	1896.67	1339	1384	2668	2760	1476.67	1442.67	1473.33
III	Scd1	968.333	1155.67	862.667	524	1335.33	1443	830	1314	1530
III	Tsc22d3	896.667	885.667	798	461	1056.67	1222.33	942	761	682.667
III	Ldlr	455	558.333	398	297.667	738.333	934	519	492.333	397.333
III	Efna5	450	566.667	693.667	459.333	355.667	605.333	769.333	600.333	454
III	Gls	587.667	618.667	446	390	851	909	548.667	533.667	512.667
III	Alg2	834	842.333	639.667	578	1007.67	1013.33	857	866.333	804
III	Bmp2	219	419.667	457	366	220	823	447	368.333	318
III	Me1	871.667	1314.67	798	465.667	1700.67	2028	1492.67	1565	1237.33
III	Plekhg4	364	435	577.667	312.667	292	586.333	631.333	414	201.667
III	2700097O09Rik	378	327	248.333	245	382.333	363.333	334.333	334.667	299
III	Gale	882	795.667	491	327.333	935	1083.33	857.333	987.667	655
III	Pkm	3387	3242.67	2504.67	1874.33	4620	4207.67	2978.33	3190.33	2821
III	Itgb5	2009.67	1744	2036.33	1368.33	1538	1817	2101.67	1741	1220.33
III	Cyr61	1711.33	1441.67	1326	832.333	2112.33	1978.33	1531	1168.67	746.667
III	Htra3	1632.67	1706.67	1942	1648.67	1662	2017	1994.33	1497.33	1212.33
III	Tubb2a	1689	1834	1261.33	983	2663.67	2664.33	1861.67	1847.33	1598.67
III	Rnf126	651	600	444.333	384.333	720	845	636	628.667	474.667
III	Mrps6	309.667	319	279	308	384.333	433	283.333	278.333	275.333
III	Prrx2	342	320.333	450.333	214.333	328	399	379.667	270	175
III	Spsb1	420.333	442.333	426.333	489.667	541.667	525	384.333	356	391.667
III	Pmf1	446.333	500	463.333	432.667	595.667	690	486	436	450.667
III	Fosl2	735.667	895.333	966.333	911.333	737	1026	1086.67	936.333	763.667
III	Myadm	2600.67	2275.67	2425.67	1477.33	2424.33	2664.67	2471.67	2219	1945.67
III	Cspg4	1480	1520.67	1352	731	1902.67	2190	1585.33	1649.67	1321
III	Dhcr24	278.333	348.333	324.333	292	376.333	502.667	393	337	293
III	Dlc1	728.333	652.333	595.333	575.667	803.333	956.333	598	479	528.333
III	Tpi1	4574.33	4557	3614	2504.33	7128	6386.33	4277.33	4533.67	4116
III	Arfgap1	1869.33	1480.67	1249.67	1150.33	1646.67	1611.67	1704.33	1609.67	1206.33
III	Nfatc2	116	118.667	105	102.667	112	127.667	112	93.3333	103.667
III	Cyp51	160.667	262.333	207.667	181	286.333	540.667	293.333	285.667	237.667
III	Fasn	591.333	537	442.667	361.667	827	743.667	543.667	511	426.667
III	Obsl1	655.667	547.667	464	357.667	705.667	694.333	632	573.333	430.333
III	Sqle	437.667	561.333	482.333	418.333	661.333	959	618.333	589.667	505
III	Tmed1	766.667	663	675.333	583.333	839.333	847.333	587	583.333	552.667
III	Sh3pxd2a	2897.33	2900.33	3904.67	3038.67	2465.67	3258	3372.67	2609.33	2245.67
III	Rarg	581.333	442.333	441	347	588.667	604	413	344	349.333
III	Mast2	574.333	502.333	567.333	437	518.667	579	594.667	471	371.333
III	Ndufa4l2	982	838.667	541.667	238.333	2110	2148	498.667	597	505
III	Ier3ip1	1011	1302	1290.67	1242.33	1263.67	2125.67	1220	1269	1405.67
III	Fxyd3	196	391	332.333	155.667	314	925	437.667	567.667	580
III	Mettl1	389.667	321.667	265.333	235.667	435.667	419.333	326.667	308	306
III	Col11a2	3123.33	2449	1894	2023.33	4894	4813	1772.33	1586.67	1651.33
III	Prkcdbp	616.667	521.333	522.667	422.667	630	676.333	468.333	487	486.667
III	3000002C10Rik	515.667	596.333	496.333	420	877.667	800.667	588.667	608.333	709.667
III	Tmem97	400	515	522.667	545.667	624.667	705	461.667	501	509
III	Klf2	589.667	581	586.667	556.667	686.667	948.667	510.667	474.667	536.667
III	St3gal3	374	352.667	341.333	330.333	491.333	433	342.333	330.333	292
III	Ezr	352.333	306.333	326	285.333	306	430.667	366.333	248	250.333
III	Tmbim1	865.667	861.333	853.333	581.667	961	1264.33	1075.33	888.333	816.333
III	Szrd1	794	722.333	712	680.333	947.667	929.667	718	632	630.667
III	Mef2d	270	348	399.667	266.667	327.667	660.667	423	390.333	319.667
III	Lonrf1	301.667	293.667	227	252.667	441.667	399.333	305.333	301.333	283.667
III	Fam129b	652	723.667	683.667	586.667	755	1183.67	892	825	665.333
III	Pdlim5	466	529.333	584	556.667	448.667	656.667	678.667	562.333	495.667
III	Lmna	1607.67	1483	1739	1100	1615	2105	1923	1479	1196
III	Slc43a2	267.667	316.667	360	341	227	482.667	339.333	354.667	365.667
III	Vps37c	481.667	438	452.333	412.667	427	556	525.333	471	352.667
III	Chst12	254	252.333	218.333	130.667	412	484.333	319	282.667	233
III	Gaa	743.667	645.667	605.667	505.333	908.667	804.667	664.667	730.333	577.333
III	Dusp8	300	317.667	329.667	249.667	333.667	510.333	435.667	338.333	288.667
III	Jmjd6	317.333	325	259.333	243.667	395	497.333	445	410	303.333
III	Tjap1	369.667	357.333	360.667	259.333	408.667	543.667	453	385.667	325.667
III	Araf	524	376.667	332	272	451.667	467.333	416.667	437.667	365.333
III	1190002H23Rik	404.667	446.667	537	490.333	470.667	786	438.333	402.333	442
III	Fdps	256.333	331.667	318	320.667	437	686.333	341.333	349	365.333
III	Gys1	465.667	425	340.667	243.333	608	688.667	511.667	556.667	442
III	Per1	576	426.333	414.667	231.333	636.667	696.667	592.333	483.333	337.667
III	Glt25d1	1762.33	1562.67	1654.33	1368.33	2005	2077.67	1534.67	1483	1522.67
III	Ptk7	490	404	510.667	386.333	495.333	505	443.667	374.333	302
III	Gadd45b	409.667	496	501.667	481.667	456	855	694.667	620	496.667
III	Fkbp11	848.667	1036	1216.67	1245.33	979.333	1467.33	1238	1044	986
III	Pura	827.333	672.667	676.333	531	830.667	814.667	795.667	724	615.333
III	Fads1	983.667	869.333	794.333	740	1247.33	1160.67	826.667	978.333	920.667
III	Lbh	314	367.333	384	504.333	519.333	657.667	304.667	297.333	490.667
III	Tgfb1i1	941	838	1011	916	893.667	1128.33	921	719	732.667
III	Arf2	238.667	256.333	227.667	229.667	310	433.667	355.667	286	266.333
III	1190002N15Rik	389.333	389.333	352.333	402	669.667	501.667	444	410.667	406
III	Snhg6	592.667	609	414	428.333	1162.33	955.667	841.333	848	855.333
III	Serpine1	223.333	247	270.667	190.333	318.333	842.333	579	427.333	222.333
III	Iqsec1	597.333	446	466.667	385.667	570	619.333	503	459.667	405.667
III	Ptms	1425.67	1148.33	1317.33	1010.67	1492.33	1558.67	1370.67	1063.67	1065.33
III	Tom1l2	714.333	525	533.667	397.667	639	646.333	657.333	622.667	531.667
III	Pfkl	646.333	611.667	457	349.667	1423.33	1324	947	1083.67	828
III	Nr4a1	452	314	396.333	291	724	686	455.333	319	306
III	Pla2g16	198.667	247.333	330	273	302.333	387	266	303.667	347
III	Rhob	1077.67	952	883	1023.33	1638.33	1618	1199.67	1125.33	1399.67
III	Ier3	586.667	626.333	781	714.333	788	1101	967.333	868.667	640.667
III	Fkbp4	291.333	251.333	279	277	419	343.667	284.667	290.667	293.667
III	Mlf2	597.333	481.667	599.667	618	894.667	808.667	574	615.333	828.667

## Sheet: Cluster IV
Cluster	Gene Symbol	WT				13del
		PC	pHC	UHC	LHC	PC	pHC	UHC	MHC	LHC
IV	Adra2a	227.333	191.667	278.667	527.333	207.667	197.333	154	155	201
IV	Tmem51	277.333	231.667	257.667	509.333	230	224.333	177.667	225	288.667
IV	Rap2a	437.667	379.333	462	785	406.333	374.667	380	400.667	513
IV	Ctsh	614	782.667	1076	2239	539.667	689	728.667	764.667	1068
IV	Kcne3	190	182	310.333	756.667	141	125.667	128	196.667	328.333
IV	Cd302	691.667	701	764.333	1212.33	571.333	533	570	580.667	661.333
IV	Camk2n1	240.333	236.667	320.667	564.333	178.333	162.333	218.333	197.667	227
IV	Tnfrsf21	311.333	230	345.333	628	333.333	272	267.667	328.333	368
IV	Mmd	361	344.333	422.667	669.333	336	306.333	314.333	320.667	422
IV	Ctsc	819	808.333	1108.67	1988	723	579.333	761	832.333	1040.33
IV	Cblb	326.667	340.667	468.667	813.333	260	300.333	339	365.667	432.333
IV	Il2rg	280	307.667	487.333	891.667	227.333	263.333	273	285	423.333
IV	Gimap4	468.333	421	587	1304.33	365.333	300	307.667	396	682
IV	Plk2	351	309.333	481	864	280.667	261.667	341.667	384	458.667
IV	Lepr	216	210.667	268	701.667	144.667	136.333	157.333	240.667	365.667
IV	Socs3	282.667	321	445.333	674	297	390.667	333.667	347.667	365.333
IV	Ednrb	334.333	325.667	382	705.333	257.333	213.333	208	253	357.333
IV	Cadm1	654.667	662.333	910	1345.33	653	634	670.667	724.333	850
IV	9930013L23Rik	544	520	1056.67	1888.67	511.333	454.333	492.333	630.667	852.333
IV	Sema7a	432.667	450.667	1068	2111.67	320.667	371	520.667	584.667	863.667
IV	Plekhg2	440	347.333	460	650.667	371	335	356	345.333	376
IV	1810011O10Rik	565	598.667	753.333	1323.33	576.333	525.333	447.667	492.667	816.333
IV	Gm2a	845.667	785	932.667	1541	738	587	737.667	880.333	987.667
IV	Map4k4	964	838.333	1124.67	1525	855.333	857.667	920.333	946.667	1055.67
IV	S1pr3	1253	1279.33	1932.33	3679.67	799	1032.33	1376	1469.67	1967.67
IV	Fam102a	646.333	659.333	749.667	1091.67	488.333	620	596	652	730.667
IV	Strn	315.333	311.667	364.333	509.333	290	284	297	312.667	378.667
IV	Cd97	498	467.667	548.667	772.667	410.667	388.333	399.333	415.667	496.333
IV	Pcsk5	577.667	565.333	533.667	989.667	430.667	338.333	358	398.667	525.333
IV	Rbp1	466.667	339.667	447.333	912.667	482.333	345.667	289	346	560.333
IV	Pros1	270.667	283	296.667	401	252.333	224.667	251.667	255.333	295.667
IV	Limd2	985.333	1038.67	1284.67	1890.67	1172.67	1022	935	1189.67	1321.33
IV	Dtx4	363.333	320	424.333	603.667	327.667	268.333	317.333	309	389.667
IV	Fabp5	2237	1660.33	2783	4585	2089	1554.33	1404.33	1830.33	2560
IV	Pald1	333.667	269.333	425.667	674	280	239	334.333	330	413.667
IV	St8sia4	241.667	273	390.333	832.667	203.333	147.667	193.667	307.667	467.333
IV	Ets1	695	617.333	793.333	1269.67	641	560.667	494	528	827.667
IV	Ramp1	648.667	788.333	1141.33	1887.67	593.333	638.333	737.667	766.667	1118.33
IV	Copg2as2	496.333	513.667	559.667	1005	463	300	275.333	283	462.667
IV	B2m	2084.67	1944	2530	3460.33	1934.33	1895	1822.67	1813.33	2427.67
IV	Tmem176b	1668.67	1545	2098.67	3463.33	1533.67	1590.33	1821.33	2001.33	2435.33
IV	41528	935	797	1039.67	1562.33	773.667	702.333	849	817	1093
IV	Ecscr	272.667	237.333	305.667	536.333	242	192.667	183.333	207.667	345.667
IV	Cdh5	268.667	249.333	317.667	529.667	238.333	175.667	188.333	189.667	321.333
IV	Phc2	811.333	763.667	963	1231.67	673.333	690	723.333	686.667	748.667
IV	Flt1	330	278	312.333	537	231.667	220.333	209.667	222.333	342.667
IV	Sema6d	880	862.667	1159	2031.67	608.333	635	887.333	1009	1251.33
IV	Adamts9	460.333	413.667	539.667	922.333	330.667	297	425	461.333	591
IV	Marcksl1	852.333	739.667	1291.33	2191.67	853.667	837.667	987	1060.33	1435
IV	Ece1	675.333	584.333	848.333	1312	487	416	389.667	399	535.333
IV	Arsb	657.333	710.333	1177	2781.67	594.333	550.667	906.333	1332.33	1575.67
IV	Jam2	221.333	278.333	364.667	638.333	174.333	240	321.667	314.333	384.667
IV	Col22a1	724.333	938.333	1286	2287.33	364	724.667	854.333	862	1233.33
IV	Foxc1	347.667	287	345.333	553.333	292.667	250	260	313.667	401.333
IV	Ifitm3	2772.67	2412.67	3227.67	4435.67	2535.33	2693	2395	2413	3288.67
IV	Tgfbr1	666	755.333	836.667	1436.67	606.333	580	724.667	846	1019
IV	Ostm1	295.333	326	462	965.333	227.667	231.333	352.667	459.333	589.667
IV	Lpar6	242.667	242	316.667	526.667	210.667	195.333	195	224.667	357.667
IV	Atp10d	443	481	553.667	771.667	364	378	329.667	359	440
IV	Ccl9	180	360	1078.33	1978.67	135	267.333	661.667	581	652.667
IV	Vash1	528.333	501.333	620	771	470.333	495.333	522	478	584.667
IV	Ttyh2	502.333	572	649.333	838	500.667	513.667	537.667	594.333	635.333
IV	Ocstamp	63	83	398	1271.33	63	93.6667	295.333	488	606.333
IV	Dusp6	452.667	438.333	659.667	1157.67	292	252	381.667	467	667.667
IV	Map4k3	543.333	562.667	642.333	1038	491	460	610.667	660	754.667
IV	Rftn1	324	283.667	345	482.333	350	283.333	269.667	253.667	341
IV	Tmem204	446.333	481.333	504	763.667	327	323	343.667	370	483
IV	Notch1	499.333	428.667	531.333	712.667	497.667	442	410.667	394.667	526
IV	Nmb	83	81	200.333	934.667	74.3333	88.6667	133	278	546.333
IV	Egfl7	619	480.667	613	907.333	568.667	430.667	417.333	460.667	706.333
IV	Kdr	447	358.667	439	703.667	359	322.333	324.333	349.333	512
IV	Sdc1	748	532.667	829.667	1215	812	589.667	715.667	727.667	821
IV	Sft2d1	412.667	375	479	701.667	392.667	405.667	443	483.667	547.333
IV	Cldn5	418	342.667	525.667	908	409	269.333	199.333	239.333	504
IV	Emcn	400.333	318.333	426	933.667	359.333	289.667	298.333	385.667	666
IV	Cotl1	544.667	514.333	1034	1975	553.333	558	776	925	1227.33
IV	Anapc10	313.333	370	366.667	471.333	319.333	310.333	311.667	341	381
IV	Plxnd1	589	477.333	840	1412.67	505.333	507	687.667	702.667	947.333
IV	Hpcal1	460	463	681	905	425.333	441.333	537	493.667	603.333
IV	LOC545261	319.333	347	353.333	503	260.667	263.667	301.667	315.667	381.333
IV	Lrrc16a	287.667	290	394.333	574.667	249.333	317.333	355.667	372.333	399.333
IV	Dgkz	868.333	774	928.667	1206	782.667	633.667	728.333	803.333	875.333
IV	Fcer1g	327.667	303.667	548.333	1122	275.333	262.333	399.667	542.333	707
IV	Ptpn12	1074.33	1229.33	1342	1976.33	884	898	1098.67	1212	1411.33
IV	Gusb	730.667	648.667	935	1636.67	678.667	604.333	737	957	1159.67
IV	Cfh	117.667	230	340.667	742	90.6667	186.333	328	320.667	401.667
IV	Hpgd	180.667	501.333	1182.33	2601.67	123	471.333	945	903	1275.33
IV	Mmrn2	778.333	718.333	850.333	1373.33	669.667	561	428	459	838.333
IV	Antxr2	708	710.667	1061	1582	572.333	780.333	850	920.667	1056
IV	Cdh2	635.333	762.333	1120	2165.67	407.333	630.333	918	983	1364.67
IV	Pkp4	388	364.333	383.333	524.333	338.667	265	359.333	362.333	379.333
IV	Spred1	602.667	693.333	727	1008.33	417	486	538.667	535.667	551.667
IV	5031439G07Rik	509.667	487	562	751.333	455	427.667	491	529.667	603.667
IV	Itgb3	104.667	103.667	365.333	1088	69.6667	74	232	474.333	567
IV	Steap4	570.667	508	802.667	1167.67	404.667	336	491.333	500.667	680
IV	Plvap	1202.67	913.333	1043.33	1722	821	779	694.667	655	1069
IV	Adcy3	250.667	239.667	342.667	594.333	213.333	198.667	306.667	373	379.667
IV	Cacnb3	298.667	228.667	306.667	397.667	248	218.333	272	262	230.333
IV	Skil	1139.33	1392.67	1237.67	1739	919.667	1068	1055	1051	1188
IV	Cnih4	745.667	836.333	956.667	1255.33	741	823.333	766	864.667	1007.33
IV	B230337E12Rik	337.333	425.667	409	612.667	288	263	276.667	305	401
IV	Lyn	309	330.667	467.667	739	293.667	302	320.333	393.667	531.667
IV	Atp2c1	306.667	335.667	400.333	557	273.667	292	329	381.667	413.333
IV	Cklf	305	316.333	327.333	437.667	300.667	277.333	300.333	359.667	356.667
IV	Irf1	359	319	400.333	493.667	334.667	307.667	328.667	331.333	399
IV	Bach1	763	914.333	1011.33	1286.33	633	792	782.333	699	770.333
IV	Slit2	159.667	302.333	538.333	1121.33	73.6667	240.333	440.667	456.667	597.333
IV	Aplnr	3257.33	2882	3259	5616.33	2300	1626	1770	2215	3546.33
IV	Tcn2	1036	1119.33	1429	2114	875.333	1010.67	1314.33	1394.33	1451.33
IV	Stk17b	424.667	519	616.667	892.333	372.333	398.667	491	510.333	636.333
IV	Ube2a	657	767	900.333	1208	764.333	778.667	724.667	774.333	979.667
IV	Gna13	565	629.333	710.333	976.667	532.667	564	605.667	719.667	755.667
IV	Gpr116	489	453.333	528.667	725.333	387	335.667	407.667	410.667	527.667
IV	Mtss1	284	317	406	682.333	219	203.333	268.667	341	469.667
IV	Dcstamp	69.6667	95.3333	296.333	878.667	52.3333	86	279.667	390	473
IV	Slc30a1	220.667	233	332.667	660.667	231	215	234.333	332	482.333
IV	Rai14	1061	1026	1164	1510.67	739	847.333	951	946.667	1058.33
IV	Mpzl1	766.667	689.667	924	1116.33	815.667	787	895.667	855	830.333
IV	Mgat4b	432.667	352.667	491.667	735.333	435.333	389.333	459.333	487.667	585.333
IV	Rgs2	264.333	292	306.333	448.667	244.333	199	171	219.333	303.333
IV	Dbndd2	343.333	424	499	715.667	321	456.333	441	458.667	529
IV	Gab2	308	354.667	399.667	558.333	201	258.667	304	312.667	360
IV	Mpp1	691.667	629	871.667	1203	599.667	590.667	610	772.667	901.667
IV	Sox18	486	363.667	471.667	747.333	391.667	313	299.333	310	526.667
IV	Car3	3553.67	4112.33	4980.67	8604	4306.33	2391	2916.33	3652.67	6125
IV	Endod1	323.667	306.667	403.333	504.333	231	260	289.667	281	326
IV	Abca1	681.667	765	893	1331.67	482	459	573.333	678	894.333
IV	Pdgfc	267.333	293	529	1247.33	228	275.333	520.333	613	806.667
IV	Cd53	140.333	151.667	319.333	627.333	104	89	139.333	270.333	386.667
IV	Ermp1	294.667	307.333	467.333	788.667	273.333	251.333	361.333	475.667	539
IV	Arhgap31	793.333	792.667	862	1151	595	551	584.667	577.667	577.667
IV	Eng	616	459.667	611	782.667	542.333	504.667	486.667	513	612.667
IV	Lgr4	787.333	839.667	771.667	1121	824.333	599.333	655	753	873
IV	Arpc3	1219.33	1281.67	1545.33	1989	1132.33	1234	1309.67	1460.67	1597.67
IV	Impa1	437.333	502.333	556	696.667	499	480.667	542	571	561.333
IV	Gng11	2281	2226.67	2603.33	3615	1955.33	1759.67	1382.67	1407	2136
IV	Gns	1250	1198.67	1363.67	2080.33	1165	1050.67	1375.67	1527.33	1653
IV	Ptpre	160	166	305	622.667	134.667	157.333	234	318.333	418.333
IV	Fam108c	259.333	273.333	321.667	439	286.667	265	314.333	322	365.333
IV	Shkbp1	411.667	399.333	539.667	665.667	391	409	472	484.667	506
IV	Ptpn1	335.333	360.333	479.333	700.333	356.333	417.667	450	495.333	527.333
IV	Ralb	477.333	546	575.667	761	483.667	525	599.667	562.333	637.667
IV	Nr2f6	266.667	239.667	286.333	384.333	286.333	298	311.333	301.333	318
IV	Commd2	296.333	325.333	343.667	441.667	302	348.333	342	359.333	378
IV	Nrip1	302	315.667	371	442.667	262.667	237.333	289.333	276.667	288.667
IV	Myo10	638	645.667	863.333	1137.67	483.333	577	723.333	724.667	793.333
IV	Gpr137b-ps	258.333	312	591	1460.33	217	214.333	522.333	733	913.333
IV	Zswim6	267	317.333	403.667	635.333	225	297.333	378	407	446.333
IV	Gpihbp1	735.333	592	753.333	1107.67	672.667	494	408.667	390.667	613
IV	Bmp2k	313	419.333	545.667	802.667	289	413	394	476.667	569.333
IV	2810025M15Rik	434.667	427.333	502	636.667	376.667	384.667	452.333	480	515
IV	Fmnl3	539.667	481.667	669	805	456	515.333	613.667	519.667	561.667
IV	Jak1	444	444	512	641.667	446.667	411	455.667	494	553.333
IV	Bok	306.333	278	385.333	467.333	260	305.333	313	325	358.667
IV	Frmd4a	241	254.333	304	427.667	179	151.667	214	235.333	294.333
IV	Dbf4	254.667	264	326.333	456	251.333	219	230.333	279	365
IV	Ppih	285.333	305.333	354.667	477	302.333	302.333	258	326.333	398.333
IV	AI314604	96.6667	273.667	427.667	827.333	49	231.333	351.333	331.667	466.667
IV	Csf1r	1264	1231.67	1984.33	4213.67	964.333	830.333	1567	2363.67	2807.33
IV	Ap2s1	1340	1258.33	1785	2555	1367.67	1451.67	1609	1748.67	2029
IV	Tcirg1	375.333	296.333	590	1197.33	268	281.667	539	699.667	754
IV	Plin2	689	641	808.333	1126.67	684.333	575.667	715	858.333	879.667
IV	Cd1d1	532	686.667	926	1508.67	342.333	494.667	719	757	1015.33
IV	Fam126a	433	478	543.333	668.667	361.667	385.333	341.333	350.333	394.667
IV	2700094K13Rik	974.667	927.667	1017.33	1372.33	1142	984	788	921.667	1077.33
IV	Rab8b	441.667	467.667	543.667	740.333	371.333	341.667	377.333	436.333	565.667
IV	Midn	332	278.333	341	446	323.333	342.667	346	380.667	356
IV	Ifitm5	2924.67	2390.33	3485	5201.67	1468.33	2136.67	2009	2232.33	3541.33
IV	Nrp2	1287	1247.67	1896.33	3017.33	909.333	1216.67	1757.33	1847.33	2039.67
IV	3110003A17Rik	982.667	1154	1423.33	1761	892.333	983.333	1118	1155	1290.67
IV	Fhod1	245.333	240.667	311.667	430.333	187.667	242.333	314.333	302	290.333
IV	Coro1c	255.333	226.667	376.333	550.667	248.667	247.667	349	367.667	380
IV	Fam96a	871	1064.67	1082	1439.33	969.333	838.333	941.667	1069	1193
IV	Tjp1	695.667	826.667	976.333	1235	589	671.333	789	826.333	882
IV	Sbk1	341.667	409.667	403	545.667	341	275.333	249.667	269	342
IV	Nes	323.667	299.667	410.667	592	315	344.667	422.333	423	457.667
IV	Mafb	967	741.333	996.333	1287.33	720.333	655.667	658.333	590.667	712
IV	Cmtm6	299.667	280	351	460.667	249	256.333	259	294.667	376.333
IV	Itgav	2855	3132.67	3819	5269	1941.33	2253.67	2951	3140.33	3690.67
IV	Ext1	719.333	714	933	1033	721.667	758	787.667	742.667	806.333
IV	Prex1	403	392.333	565	761.333	295.333	322.333	445.333	492.667	510.333
IV	Slc37a2	81	118	319.333	916.333	59	101.667	301.667	490.667	523.333
IV	Cdc42ep1	470.667	430.667	559.667	694.333	399	445.667	549.667	482.333	533.667
IV	Tax1bp3	709.333	657	833.667	967	713	766.333	760.667	705	826.667
IV	Lcp1	221.333	272	578.667	1199	192	251	437	645.667	766.333
IV	Acaa2	627.333	620	719.333	1054.33	718.667	449.667	433.667	510.333	760.333
IV	Ctbp2	339.667	445.667	382.333	537.333	411.333	387.333	400.667	418.667	457
IV	Nhedc2	53	65	312	1047.67	48.3333	70.6667	282.333	536.333	610
IV	Cmtm7	580.333	554.333	714.333	869.667	576.667	603.667	674.667	685.667	713.667
IV	Itm2b	5610.33	5922.67	6698	8417.67	5258.67	5776.33	5731.67	6013	7377
IV	Tmem86a	442.333	400.333	593.333	998.333	338.333	300.333	429	557.333	754
IV	Nfatc2ip	287.667	291	328	427.333	265	229.333	298.333	335.333	338.333
IV	Mmp9	1347.67	1308.33	6242.33	11436.7	1202.67	1001	3189.67	4669	6696.33
IV	Stim2	343.333	432	438.333	551.333	329.667	380.333	361	377.667	455.333
IV	Slc39a10	439.667	472.667	467	663.667	370.667	341.333	469.333	525.667	495.667
IV	Dram2	357	420.667	443.667	552	320	289.667	303.333	315	384.333
IV	Tcf7	350.667	347	470	609	240.333	282.667	338	367.333	432.667
IV	Nlk	288	355.333	329	460.333	321.667	255.333	304.667	342.667	382
IV	Abl2	260.333	321	370.667	517.333	275	386	382.333	374.667	369.667
IV	Mmp16	148	200.333	300.333	594	123.667	175.333	329.333	331	393
IV	Myd88	324.333	306.667	409.667	579.667	299.667	318	394	416.667	465
IV	Cdk1	673	619.333	713.333	954	627.667	517.333	450	560.333	746.667
IV	Fam111a	239.667	250.333	331.667	447.333	205	180.333	223.667	279	334.667
IV	Pcsk6	438.667	555.333	898	1316	312.333	584	711.333	744	845
IV	Ctss	507	495.333	600.333	848	403	294.333	341	424	611.667
IV	Vopp1	346.667	338.667	480	698	302	278	361.667	462.667	531.667
IV	F2r	1044.67	1141	1032	1520.33	700.333	639.667	720	792.667	976.667
IV	Satb1	215	344.667	281.667	500.333	241.667	238.667	198.333	298	390.667
IV	Klf13	560	589	696	826	541.333	601.667	630.333	672	696.333
IV	Rap1b	2891.67	3261	3574.33	4457.33	2477	2949	3214	3151.67	3697.33
IV	Svep1	410	330.333	395	558	328.333	293.667	204.333	221.333	318.667
IV	2810417H13Rik	1145	1221	1518.67	1980.33	1117.33	1075	1048	1298	1638.33
IV	Adam12	1004.67	1095.67	1612.33	2216	621.333	881.667	1399.33	1288.67	1336.33
IV	Rod1	524.333	636.667	723.333	892.667	482.333	516.333	566.667	615.333	703.667
IV	Stx7	420	521.667	619.333	860.333	451.333	509.333	580.667	602	700
IV	AI467606	377.333	402	500.667	720.333	271	234.667	329.333	447.333	507
IV	Fam49b	683.667	853.333	976.333	1345	766.667	806.667	826.667	964.333	1133
IV	Sin3b	850.333	1000	1125.33	1443.33	929.333	1039	1174	1262.67	1248.33
IV	Fbln1	311	279.333	368.667	502	372.333	417.667	386	314.333	355.667
IV	Arl6ip1	723	663	850.333	1127	594.333	565	617.333	746.333	921.667
IV	Tmem176a	597	610.333	1034.67	2272.67	683.667	806.333	983.333	1263.33	1763.67
IV	Ctsz	2140	2002	2241.67	4126	3023	2246.67	2262.33	2920.33	3311.67
IV	Slc38a6	603.667	559.667	707	918.333	450	444.333	596.667	657.333	690.667
IV	Hipk2	288	343	486	834.333	316.667	301	393	494	662
IV	Stard3nl	279	309.333	356	426.333	225	268.667	321.333	311.667	308
IV	Dkk1	148.667	229.333	363.667	664.333	57	123.667	300.333	331	423.333
IV	Irf2bp2	653.333	625.333	821.333	906.333	607.333	556.333	597	573	665.333
IV	Zfand5	1423.67	1789	2068.67	2362.67	1369.33	1580.67	1566.67	1503	1727.67
IV	Qsox1	395	370.667	513.333	607	355	426	486	453.333	441.667
IV	Litaf	754.333	785.333	1047.33	1489.67	641	698	951.667	1033	1156.67
IV	Zfp36l1	991.667	1016.67	1182	1499.33	818	665.333	732.667	772	1072
IV	Ppp2r1b	375	412	493.667	674.667	338.667	427	495.667	511.667	532.667
IV	Fcgrt	1201.33	987.333	1385	1637.33	1162.33	1039	1239.67	1215.33	1349
IV	Rnd3	561	643.667	715.667	860.333	432.333	466.667	586.667	532	590.333
IV	Med10	678.667	684.333	913.333	1193.33	640	792.333	896.667	910	923.667
IV	Atp6v0d2	114.667	194.333	576.333	1488.67	83.3333	161.333	572.333	774.333	949
IV	Rgs10	410.667	401.667	526.333	725.333	370	335.667	452.333	525	581.667
IV	1500003O03Rik	273.333	282.667	365	517.667	238.333	243.667	302	354	425
IV	Skap2	207	278.333	424	933	236	279.667	435.667	596.667	669.333
IV	Cyb5r4	357.667	429.333	482	615.667	352.667	392	427.333	460.333	523.333
IV	Cd93	988.333	807.667	915.667	1310	821.333	659	604.667	610.667	998
IV	Uchl5	361	430.667	415.333	554.667	364.333	303.333	329.667	373.667	473
IV	Xpr1	521.333	516.333	780	1429.33	569	479	745.667	974.333	1095.33
IV	Itm2c	2351	2061.67	2595.67	3151.67	2499	2053.67	2550	2585.33	2631.33
IV	Farp2	591.667	710.333	854	1205.67	469	650.333	820.667	850.333	907
IV	Tnfsf11	128.667	274	402	534.333	93.3333	174.667	215	223	300.667
IV	Birc5	525.667	528.333	763.667	977	588.333	499.667	425	585	783
IV	2010106G01Rik	731.333	891.333	1004.33	1126	739.667	831.667	825	817	917.333
IV	Mcam	358	263.333	353	503	313.667	289	333	342	443.333
IV	Atpif1	1129	1053.33	1417.67	1532	1059.33	1095	1011	1156.33	1194.33
IV	Bmi1	377	452.333	440.333	614.333	359.333	355.333	415.667	455.667	538.667
IV	Lrp4	219	332.333	432.667	595.333	166	275	332	339.333	417.333
IV	Gnai1	378.333	526	619.667	1007.33	281.667	444.667	640.333	617	748.667
IV	Ifnar2	344	327.333	413	580	326.667	359	374.333	401.333	521.667
IV	Mad2l1	475.667	535.333	592.667	727.333	445	402.333	390.667	450	590.667
IV	Hexa	1654.33	1438.67	2083.67	3728.33	1671.67	1570.67	2068.67	2535.33	3096
IV	Nfkbia	2401	2602	2968.33	3856.67	2236.33	2258	2680.67	2792	3401.33
IV	Slc25a5	3299	3728.67	4180	5630	3448.67	3468	3947	4241	5020.33
IV	Adam10	753.667	905	1102.33	1459.67	579.667	618.333	789.667	904.667	1126.33
IV	Myo1b	603.667	735.667	861.333	1073.67	369.333	544.333	684	638	674
IV	Lifr	500.667	679.667	873.667	1574.33	444	454	845.333	939	1220
IV	Lphn2	349.333	285.667	314	449	315.333	233.667	227	232	356.667
IV	Hexb	1002.33	1121.67	1501	3179.67	839	760	1215.33	1864	2566.33
IV	Kbtbd11	436.333	417	513	725.333	437.333	341.667	513.667	611.333	530.333
IV	Pon2	285.667	350	422	653.333	303.667	278.667	336	429.667	555.667
IV	Lgmn	698	776	930.333	1482.33	806.667	1064	804.667	1043.33	1255.33
IV	Mcm4	455.333	434.667	530	645.667	427	389.667	446.333	495	571
IV	Abi1	354.333	406.667	442.333	541.333	361	343.333	398.667	436.667	472.333
IV	Cap1	683.667	600	924.333	1111	423.333	685	726	778.333	654
IV	Ap1s2	923.333	1222.67	1393	1730.67	561.333	762.667	912	839.333	1026
IV	Ehd1	412	532.667	522.667	671.667	440.667	529.667	562	563.333	511.333
IV	Slc4a2	399.667	322	491.333	809.667	353	364	541	607.333	616.333
IV	1700066M21Rik	260.667	312.667	365.667	603.333	169.667	212	351.333	377	471
IV	Mrpl34	353.333	327.667	431	541.333	409	407.333	394.333	454.667	460.333
IV	Stab1	341.667	240.333	303.333	413.667	270.333	209.667	174	210.333	268.667
IV	Fam20c	293.333	344	642	707.667	300	324.333	397.333	318.333	358
IV	St6galnac4	237.667	222.667	353.333	602.667	229.667	235	368.333	410	473.667
IV	Npc2	3685.67	3337.67	3999	5236	3231	3569.67	4068.67	4493	4431
IV	Bambi	730	870.333	1124.33	1567.33	455.333	654.667	832.333	940.667	1206.67
IV	Cd109	724	764	942	1097.67	798	801	808.667	870.667	987
IV	Fzd5	209.333	248	325.333	421.333	122.333	160.333	265.667	255.333	271
IV	Serpine2	4641.67	3710.33	5714.33	9381.67	3493.67	3887.33	5833	6385.33	7599.33
IV	Cd276	560	610.333	798	890.333	450.333	516.667	654	592.667	553
IV	Ctsa	1320.67	1186	1526	2053.67	1166	1257	1471.33	1641	1772.33
IV	Cenpa	474.667	422.333	541	660.667	455	373	302.333	392	516
IV	Me2	220.667	297.667	367.667	556.667	178	312.667	330.333	369.667	441.333
IV	Nrp1	1133	1203.33	1055	1619	1101.33	766	597.667	605.333	976.333
IV	Atp6v1b2	512.333	511.667	1036.33	2099.33	468.667	542	1079.33	1317.33	1561.67
IV	Nfatc1	258	297	481	817.667	368.333	545	554	555.667	572.333
IV	Cyba	784.667	727	1030.33	1096.33	701.333	725.333	799.333	817.333	825
IV	Psme1	435.333	393.667	501.667	662.667	459.667	388	418	506.667	597.333
IV	Sfrp4	462.667	553.667	846.667	946.333	497	597.333	651.667	482.333	447.333
IV	Tk1	302	241.333	349.333	431	291.333	231.667	238.333	282.333	365.667
IV	Hmgb2	453.333	509.667	683	932.667	616.333	465	374	582.333	776.333
IV	Dhrs1	307.333	324.333	389	522	349.333	367.333	379	390.333	479.667
IV	Kcnk1	708	792.333	1077.33	1384.67	500	680.667	878	911.333	1066
IV	Gmnn	231.333	254.667	347.333	497.667	244.667	205.333	262.667	353	417.667
IV	Atp6v1e1	1205.67	1323.67	1870.67	2970.33	1208.67	1301.67	1755	2190.67	2394.67
IV	Ifngr2	253	282	390.667	442.333	229.667	176.667	243	226	299.667
IV	Fyn	371	361	535.667	614	300	367.333	450.333	429.667	452.333
IV	Ssh2	430.667	434	553.333	620.333	339.667	309	347.333	351.333	428.333
IV	Cd68	253	240.667	617.333	1661.33	193.333	213.667	600	968	1262.33
IV	Top2a	754	685	894.667	1075	704	549.333	647	795	894.333
IV	Tfrc	2428	1705	1906.33	3150.67	2157	1218	1025	1699	2204
IV	Pvrl3	342.333	507	530.333	622	315.333	385.667	352.333	338.333	409.667
IV	Socs2	602	734.667	686.333	917	603	726.667	664.667	693	849.333
IV	Dnmt1	625	491	615.333	764.333	599.667	486	526	634	649.667
IV	Kpna2	714	794	961.667	1248	783	778.333	771.667	904	1144.33
IV	Tyrobp	410.333	438.333	1014.33	2199	344	367.333	842.667	1323.33	1678
IV	Mmp13	3395.33	3592.33	6942.67	8924.33	2957.33	2831.33	4693.33	5215.67	6491
IV	Atp6ap1	1654.33	1619.33	1820	2337.67	1570.67	1640	1688.67	1957.67	2172
IV	Nusap1	350.667	368.333	464.333	584.333	366.333	293	265	372.667	493.333
IV	Ckb	1153.67	1022.33	2359.67	5657.33	985	1034	2252.33	3419	4433
IV	Pik3r1	382	371.667	445.333	519.667	300.333	249.333	344	368.333	387
IV	Rhog	336.333	316.667	448.333	555.667	371	405	373.667	400	498.667
IV	Esam	471.667	396.667	457	603.333	415.667	362	344	364.333	539.667
IV	Adam19	723.667	590.667	796.667	946	461.667	452	454.667	399.667	445
IV	Abcg2	210	232.667	353.667	534.667	199.333	204.333	310.333	365.667	433.667
IV	Spata13	199.667	206.667	334.333	504	145	187	283	311	409.333
IV	Lmnb1	406.667	408.667	472.667	615.333	483	379.333	384.667	448.667	566
IV	Tmem14c	757.667	798.333	1062.67	1210.67	801	811.667	790.333	923.667	1057
IV	Fap	2956.33	3031	3942	4445	2009.67	2403.67	3252.33	2598	2748.33
IV	Wls	579.667	673	822	906.333	461.667	560.333	654	596.667	645.333
IV	Tln1	641	542	755	865	612.333	675.333	705	686.667	751.667
IV	Atp11a	357	362.667	394.667	487.667	308.333	268.667	390.333	400.667	393
IV	H2afz	4165.67	3786	4828	5955.67	4223.33	3877.67	4121.67	4686.67	5519.67
IV	Ap3s1	939	1147.33	1204.33	1451.67	999	1145.67	1159.67	1220.33	1294
IV	Ibsp	3093	4369	5359.33	6870.33	1841.67	3720.33	3804.67	3959	5030.33
IV	Snx10	168.333	209	504.667	1357	135.333	178	503.333	826	1039.33
IV	Ccnb1	556	536.667	591.667	744.333	556	425.333	354.333	475.667	599.667
IV	Atp6ap2	1393.33	1590	1779.67	2672.33	1002	1050.33	1714.33	2025	2087.67
IV	Hmgb3	756.333	710.333	882.333	1069.33	691.667	572.667	588.667	695	935.667
IV	Rnaseh2c	420	389.667	497.667	620	497.333	492	427.667	473	567.333
IV	Metrnl	386.333	495.667	839	1305.33	348.667	528	794.667	845.667	1004
IV	Laptm5	334.667	365.333	800.667	1640.33	271.667	250.333	680.333	1089	1221
IV	Atp13a3	323.667	421.667	413	500	344.333	322.667	332.333	359	446.333
IV	Golph3	477	648.333	619.667	768	590.667	606	604	618	691
IV	Atp6v1d	1181.67	1479.33	1651.33	2455.67	1156.67	1157.33	1567.33	1890.33	2106
IV	Dck	228	309	377.667	515.333	251.333	214.333	234	366.667	428.333
IV	Atp6v0e	2368	2691	3239	3841.33	2194	2659.67	2889	3221	3162
IV	Tmem9b	350.333	431	509.333	653.667	367	519	490.667	512.333	535.333
IV	Mrpl20	670.667	763.333	891.333	1095	778.333	849.333	788.667	909	994.333
IV	Actr2	1738.33	1898.67	2166.33	2651	1707.67	1849.67	2090.33	2187.33	2410.33
IV	Memo1	486.333	523.333	656.667	738	482.333	511.333	524	562	662.333
IV	Acp5	888.667	1070.33	4544.33	11672.7	715.667	967	3974	6569.33	9076
IV	Mpdu1	315	283.667	375	470	294.333	318.667	359	391.667	416
IV	Sema4d	139.333	190	385.333	789.667	115.667	196.333	481.333	461.333	588.333
IV	Sri	822.333	917	1144	1223.67	768.333	968.667	927.667	946.667	971.333
IV	Atox1	1445.33	1351	1776	2424.67	1418.33	1555.33	1793	2061.67	2072.33
IV	D17Wsu104e	849.333	877.667	1073.33	1260.67	958	1160.67	1056.33	1007	965.333
IV	Tubb6	827	853	1184.67	1591.33	770.667	942.667	1334.33	1194.67	1202.67
IV	Commd3	902.333	853.667	960.333	1259	1055	970.667	915.667	1046.33	1187.33
IV	Zfp618	263.333	303.333	362	404.667	164	218.667	252	220.333	228.667
IV	Ctsk	3789.67	3648.33	6284	10645	2734.67	3125.67	5591	7090.67	8798.33
IV	Smc2	456	410.333	519.333	650	423.667	310.333	340	447	566
IV	Itfg1	521.667	642.333	703	797	518.667	607.333	629.667	662.667	685.333
IV	Tmem123	312.667	392.667	473.667	605.667	320.333	373	423.333	446	542
IV	Ube2c	642.333	591	1081.67	1501.33	749.667	680	557	912.333	1336
IV	Ramp2	664.667	481.667	579.333	858	658.333	496	331.333	346.333	635.667
IV	Mdfic	548	593.333	600	790.667	453.667	443	571.667	648.667	701
IV	Ppp1r18	306.333	306.667	383	447.667	334.667	363.667	367.667	356.333	416
IV	Insig2	324.333	419.333	564.333	1022	321.333	397.333	575.333	718.333	884.667
IV	Rcan1	376.667	444	645.333	965.333	461.333	647	730.667	706.667	767.667
IV	Pik3ip1	271.333	284.667	388.667	456.667	160.667	192.667	314	294.667	319
IV	Cdo1	521.333	808	1668.33	2466.67	365.333	827	1317	1293.67	1952.67
IV	Dpysl3	270	295	465	520.667	206	243.333	366	345.667	359.333
IV	Ccna2	434.333	434.333	552	633	434.333	318.333	317.333	432	517.667
IV	Pla2g4a	129	220.333	285	653.667	100.333	191.333	349	426	544
IV	Slc36a2	165.333	316	643	1075.67	100.333	315.333	654	681	737.667
IV	Phex	180.333	618.333	1301.33	2385	56.6667	567.667	1405.33	1415	1639.33
IV	Dstn	2011	2479.33	2749.33	3425	1963.67	2394	2624	2692.33	3106.67
IV	Cdt1	603	516.333	779.667	1015.33	522.667	453.333	591.333	750.667	903
IV	Klf3	475	599	598.667	724	449	463.333	431.333	521.333	652.667
IV	Cdca8	597	513.333	582	804.667	670.333	392	357	523	642
IV	Adamts5	294.667	383	450	492	238.667	275	244.667	211.667	306.667
IV	Atf6	245.333	282.333	303.333	415.333	191.333	221	319.667	341.667	339.667
IV	Prdx2	1895.33	1750.67	2702	3095.67	1791	1648.67	1610.67	2114.67	2716.33
IV	Gemin7	414	395.667	492.333	581.667	479.333	487.667	488.333	504.333	530.333
IV	0610031J06Rik	718.667	631	843	1148.67	650.333	680	853	969.333	1023.33
IV	Elmo1	261.667	250.333	337.667	383.333	175	231.667	304	282.333	288
IV	Atp6v1c1	745	915.333	1226	2199.67	862	867.333	1396	1710.33	1880
IV	Il10rb	228.333	249.333	331.667	431.667	194	229.333	316	339.333	367.667
IV	Satb2	393.333	512.667	975.333	1833	221.333	480	1066.33	1200.67	1471
IV	Aspm	358.667	327	368.667	442	290.667	222.333	199.667	273.667	334.667
IV	Sdcbp	1721.33	1948.33	2244.33	2802	1601.67	1932.33	2065	2304.67	2589
IV	Smpdl3a	356.333	380.667	433.667	578.667	377	330.333	408	480.667	546
IV	Rac2	104.333	113.333	404.667	921	101.667	146.333	369	566.333	797.333
IV	Lbr	815.333	894.667	1106.67	1235	934.667	808	758	877.333	1134.33
IV	Adrbk2	215.333	190.333	259	485.333	184.667	218	331.667	419.667	381.667
IV	Pip4k2a	317.667	371	490.667	537.333	240.667	333.667	398.667	393	404
IV	Sec11c	440.333	620.667	764.333	1150	426	533.333	804.333	888.333	967.333
IV	Slc25a10	312	341.667	394.667	527.667	342.667	419.333	423	433.667	488.333
IV	Bpgm	211	248.333	600.333	825.667	225	206.667	258	483	710.667
IV	Azin1	683.333	744.667	813.333	1089.67	837	852	801.667	885.667	1063
IV	Slc29a1	470	365.667	568	788.667	522.667	386.667	552.667	595.333	728
IV	Sh3bgrl3	1201	1178.33	1750.33	2559.33	1148.33	1440.67	1876.33	2104.33	2168
IV	Emb	184.667	198	390.667	871.333	223	230.333	395.333	646.667	758.667
IV	Mki67	1339.33	1185	1967.67	2335	1207	792.667	903.333	1505.67	1947.33
IV	Cenpf	289.333	259.667	323.667	373.667	249	191.333	171.667	259	303.667
IV	Ifngr1	396.333	437.667	601.333	619	331	409.333	467	460.333	460.667
IV	Tspan14	309.333	292.667	371.333	532.333	345.667	365.333	409.667	425.333	507
IV	Ncapg2	282.333	272	310	373.333	271.333	203	212.667	270.333	343
IV	Nfe2l2	321.667	353	410	523.333	303	299.667	363.333	445.333	484
IV	Ezh2	698.333	611	716	822	631.333	445.333	493.333	594.667	679
IV	Ptpn13	306	350.667	507.667	580	214	291.667	444.667	419.667	415
IV	Cp	187.333	269.667	509	960.667	145.667	269.667	615.667	813.667	955.667
IV	Ppp2cb	383	404.667	534.667	697.667	453	492.667	534.667	537.333	666
IV	Hipk1	680.667	747.333	976.667	1139.67	653	796.667	893	966	994
IV	Rrm2	749.333	828	1201.67	1563.67	745	625.333	666.667	1059	1459
IV	Uhrf1	308	273.667	456.667	599.333	314.667	247.667	309.333	452.667	547.667
IV	Spc25	324	318.667	354.333	434	348.667	229.333	209.333	274	369.333
IV	Cpeb4	597	691	739.667	995.667	568	438	565.333	756	937.333
IV	Tomm22	422.333	433.667	533.667	689.667	514.667	488.667	540	600.333	648
IV	Cib1	563.333	595.667	712.333	823.333	561.333	734.667	688.667	706.667	726.667
IV	Sat1	809.667	819.333	1004	1782.67	764.333	725	1169.33	1558.67	1540
IV	Cd200	1126.67	1261.67	1326	1579.67	942.667	1393	906.667	804	1201.67
IV	Ube2l3	1318.33	1440	1669	1971	1438.67	1569.67	1630.33	1765.33	1851
IV	Ptprz1	205	537.667	825	1051.67	72.3333	336.333	670.333	622.333	672
IV	Cox8a	2317	1891	2469.33	2942.33	2455.33	2473	2377	2572.33	2747.67
IV	Stard3	282.333	269.333	340	432.667	276	294.667	371.333	395.333	373
IV	Ywhaz	2492.33	2092	2811.33	3443.67	2368.33	2479.67	2834.67	3030.67	3188
IV	Bmp1	1287.33	1144	1659	1813	910.333	1205.67	1479.33	1360	1484
IV	Ccnb2	342.667	290.667	373.333	453.667	350	248.667	217.333	289.667	411.333
IV	Rrm1	558.667	499	745.667	827	607.667	519.667	602.333	692.333	746
IV	Id3	1341.67	1390.67	2160.33	2807	1143.67	1387.33	1959.33	2116.33	2519.67
IV	Mcm5	675.333	590	841	1146.67	707.667	537.667	667.333	894	1109
IV	Ell2	584.333	738.667	771	1054.67	601.667	676.333	769.667	877.333	1014
IV	Gtf2e2	615.333	731	727.333	943.333	765.333	807.667	716	774	923.333
IV	Ngp	66.6667	131.667	1516.33	1910.67	69.3333	48.3333	136	720	1540.67
IV	Angptl4	523.333	410	497	747	296.667	272.667	490.667	656.333	583.667
IV	Spns2	217.667	260.667	394.667	538.667	145.667	261.667	410.333	370.667	448.333
IV	Xpo7	1000	1062	1489	1730.67	924	843.333	915.667	1382	1541
IV	Myo1d	353	400	531	644	246	404.333	499.333	523.667	511.667
IV	Aprt	958.667	909.333	1147.33	1373.67	1019	1011.33	1145.33	1242.67	1291.67
IV	Rmnd5b	426.667	399.333	477.667	571	363.333	376.333	458.667	537	502.667
IV	Lpcat1	578.667	492	641	758	697	600.333	592.333	644.667	697.667
IV	Camp	55.6667	109	1069.67	1242.67	60.3333	68.3333	96.3333	506	953.667
IV	Cdc20	880.667	769.667	880	1046.67	885.333	576.667	530.333	635.667	821.667
IV	Atp6v0b	1284	1328.67	1773.67	2609.33	1203.33	1714	1847.33	2031.67	2505.33
IV	Tnfaip2	358.333	498.667	689	921	261.333	561.667	642.667	742	727
IV	Kctd14	429	430.667	486.333	550.333	293	296	230.333	256.333	413
IV	Golm1	737	730	977.667	1283.33	549	668	1189.33	1027.67	927.333
IV	Fam46c	303.333	535	1280.67	1405.67	275	450.333	553.667	875.667	1058.33
IV	Psme2	457.333	467	558.333	732	503.333	485	538	648.667	716.333
IV	Atp6v1f	876	820	1172	1842	961.667	914.667	1220.33	1555	1760.33
IV	Car2	105.333	221	1808	2474	93.6667	102	341.333	1413	2101
IV	Cdca3	440.667	378.667	475.667	537.667	447	312.333	243.667	309.667	404.333
IV	Srpx2	895.667	890.667	1216	1210	772	742	850.667	609.667	610
IV	Pdk3	265.333	313	362.333	530.333	297.333	341.333	388	478.333	491.667
IV	Kitl	394.333	394.667	347.333	446.333	347.667	270.667	279	278	391.333
IV	Slit3	318	313.333	482.333	535	201.667	300	447.667	404.333	381.667
IV	Csf1	244	236	399.333	539.667	186.667	229.667	420.667	414.667	461
IV	Atg4a	238.333	327	342.667	387.333	224.667	254	253.667	304.667	353.667
IV	Ncoa4	339.333	399.333	544.333	735.333	365.667	345	433.667	619.333	697.667
IV	Pcna	2282.67	2256.33	2796.33	3390.67	2328	2338	2345	2930	3388.67
IV	Wdfy2	306	309.333	342.333	496.667	274.667	281.333	406.333	472.333	431.333
IV	Cybasc3	368.333	457.667	582.667	681	284.333	346.667	471.667	575	572
IV	Atp6v0c	3595.33	3177.33	4977.33	7653	3910.33	4003.33	5487.33	6472.67	7216.67
IV	Bcan	161.333	199.667	324.667	530	115.333	200.667	376	402	469
IV	Cd44	1341.33	1818.33	2237.33	2522.33	973.333	1767.33	1939	1875	2008.67
IV	Pmepa1	736	935	1032.33	1129	741.333	1013	1007.33	885.333	894.333
IV	Ifi30	755.333	762	1120.33	1696	735.667	734.667	1272.67	1553	1415.67
IV	Akap12	405	409.333	417.667	506.333	362	238.667	183	203.333	342.667
IV	Lrrfip1	440.667	643	564.333	705.333	383.333	620.667	518.667	524.667	590
IV	Ahsp	226.667	370.333	2250.33	2926.33	125.333	110.667	261	1664	2588
IV	Atp6v1a	512.333	571.667	779.667	1399.67	535.333	533.333	880.333	1225.67	1304.67
IV	Kazald1	380.333	476	857.333	1285.67	360	596	964.667	965.333	1138
IV	S100a9	98	269.333	2222.33	2568.33	80.3333	40.3333	179.333	1190	2164
IV	Cnn2	2981	2810.67	3933.67	4552.67	2581.33	3443.67	4243	3653.33	3855
IV	Slco2a1	276.667	221.333	287.333	527	196.333	240.333	387.667	452	490
IV	Lig1	390.333	282.333	454.667	560	374.333	301	371.667	466.667	540
IV	Sema4b	266	300.667	309	340.333	173.333	187	236.667	257	260.333
IV	Swap70	416.333	394.333	453	638	379.333	425.333	577	587	565.667
IV	Fxyd5	803.667	747.667	1214.67	1602	650	815.333	1241	1378.33	1402
IV	Atp6v1g1	1773.33	2061	2356.67	3044	1866	1844.33	2397.67	2774	2893.67
IV	Arf5	667.667	515	866	839.333	601.333	659.667	609	618.333	681.667
IV	Isca1	1046.33	1092	1497.33	1846.67	1261.33	1115.33	1194.67	1480	1887
IV	Capza1	966.333	1082.33	1191.33	1444.33	1008.67	1066.67	1278.67	1358	1348.33
IV	Jdp2	767	889.667	1195.33	1588.33	758.333	1076.33	1388	1379.67	1337.67
IV	Lox	4555.67	4947.67	5605.33	5848.33	2877.33	4205	4742.33	3969.67	4163.67
IV	Zfp715	314.333	340.667	326.667	409	293	236.667	328.667	385.333	371.667
IV	Klhl25	266.667	291.333	349	411.667	234.333	294.333	347	361	387
IV	Lyz2	747	645.333	925.667	1063.33	681.667	410.667	416	670	985.333
IV	Timp1	2745.33	3626	5172.67	6256.67	2115	4076	4554.67	4956.67	5471.33
IV	Fryl	275.667	315	386	440.333	260.333	261	317.667	389.667	414.667
IV	Plekha2	369	456.667	548.333	647.667	338	465.333	505.667	588.667	577
IV	Mt3	69.3333	86.6667	233.333	707	83.6667	109.333	262	499.667	758.333
IV	8430419L09Rik	236	235	328.667	451	224.333	231	355.667	428.333	390
IV	Naglu	300.667	264.667	300	436.667	286.667	250.333	311.333	410.667	430.333
IV	Prcp	298.667	361	493.667	561.667	233	368.667	449.667	424	507.333
IV	Scand1	1121	953	1396.67	1537.67	1114.33	1216	1234	1421	1421.33
IV	Atp1b3	1718.67	2260.67	2435.33	3274	1774.67	3179.33	2377.33	2470.67	2906
IV	Tpp1	772.333	761	840.333	1356	749.333	704.333	958.667	1294.33	1307.67
IV	Dctn3	476.667	488	604.667	779	517.333	596.667	649	761.333	702.333
IV	Tmem41a	387.333	400	467.333	593.667	422	429	507.333	536.333	594
IV	41335	296.667	283.667	413.333	440.333	311	287	273.333	350.667	437.333
IV	Tmpo	633.667	538.333	628	733.667	610.667	463	420.667	539	711.333
IV	Iscu	1193.67	1247.67	1550.33	1880.67	1225.67	1336.67	1523	1679.67	1884.67
IV	F11r	344.667	302.667	355.333	474.333	306.333	296.333	353.333	399.333	502
IV	Rhbdl2	283	443	400.333	498.667	297.333	436	381	388.667	462.333
IV	Mcm3	329.333	296.667	456	510	365.667	284.667	359.667	437	497.333
IV	Ccdc12	971	1105.67	1328.67	1448	868.333	1088.33	1317.67	1298.33	1255.67
IV	1300014I06Rik	594.333	779	869	929	561	884.333	744	711.667	598.667
IV	Ebp	735	853.333	986.333	1287.33	717.667	1102.33	1159	1160	1109.67
IV	Cdr2l	525.333	519	682.333	898.667	407.667	532.667	779.667	870	751.333
IV	Pard6g	863.667	1063.67	1499.33	1632.67	681.333	1107.33	1440	1281.67	1342
IV	Ctse	39	77.3333	620.333	801.333	37.6667	39	73.3333	478.667	824
IV	Lyz1	2259.67	2004.67	2510.33	2805.67	1909.33	1143.33	1175.67	1770.67	2544.33
IV	Fat3	214.333	359	457.333	441.667	153.333	271.333	331.333	263.333	262.333
IV	E2f2	139	117.333	492.667	560	121.333	107.333	120.333	356.333	556
IV	Rcsd1	375.333	334	412	464.333	417.333	270.667	217	252.333	401.333
IV	Mcm2	602.333	564.333	732.333	853.333	652.667	542.667	668.667	752.333	874
IV	Ucp2	527.333	483.667	1051.67	1491.67	627.333	546.667	639	979	1696
IV	Lims1	1615.33	1610	1803	1893.67	1403	1339.33	991	953.667	1517.33
IV	Tcp11l2	238.333	296.333	360.667	343.333	226.667	226.333	202	233.667	285.333
IV	Bscl2	1469.67	1533	1658.67	1926.67	1218.33	1306.67	1698.67	1866.33	1756
IV	Alas2	90.6667	114.333	842.667	1063	111	97.3333	193.667	690.667	1090.67
IV	Alyref	738.333	613	846.333	982	887.667	837.667	868	908.667	876.333
IV	Dek	1784.67	1881.33	2023.67	2175	1792.67	1251.33	1343.67	1660.33	1991.67
IV	M6pr	626.667	658.667	780.667	1056.67	710.333	607	933.333	995.333	1012.33
IV	4632428N05Rik	398.667	295.333	349.667	428.333	346.333	157.333	183.667	245.333	344.333
IV	Gpx1	2570	2454.33	4579.67	5190	2592	2823.67	3390.33	4580	5029.67
IV	Ano1	601.333	810	917	954.667	373.667	627.667	750.333	695.667	779.667
IV	S100a8	110.333	333.667	2446	2786	98.3333	55	321.333	1610	2824.67
IV	Rpa3	377	391	422.667	506.333	382.667	370	369.333	490	517.333
IV	Egr1	1355	1095	1748.33	1630.33	560.667	567.667	900.667	869.333	926.333
IV	Cstb	2073	2521.67	3206.67	4922.33	2006	2604.33	4066	4639.33	4595.67
IV	Fech	570.333	624.333	977	1075.33	533	538.667	620	896.667	1085
IV	Acsl5	456	472	637.667	795	381.333	447.333	678.333	762	716
IV	9630010G10Rik	1919.33	1968.33	2288.67	2375.67	1383.33	1427.67	2134.67	2084.33	1797.67
IV	Vasp	606.667	491.667	781.333	966	578	625	782.333	888.333	961.667
IV	Synj1	365	448	515.333	554.667	299.667	359	479.333	495	498.333
IV	Tmtc2	449.333	595	866.667	848	288.333	517.333	749	603.333	559
IV	Trak2	244.667	251.333	364.333	379.667	273.333	260.667	261	324	387.667
IV	Cndp2	590.333	642.333	688.667	905.667	491.333	582.333	897.333	858.333	777.667
IV	Vldlr	915	1212.67	1062.33	1213.33	671	1103.67	843	973.667	829.333
IV	Erp29	722.667	761.667	930.667	1143.33	783.667	870	1010	1163	1044.33
IV	Crlf2	516.667	458.333	538.333	694.667	484.667	490.667	574.667	677.667	710.333
IV	Setx	662.667	664.333	736.333	798.667	589	502	692.333	779.333	718.333
IV	Pfn1	3046.33	2448	3822	4682.33	3480.67	3978	3857.33	3993.33	4709
IV	Fam117a	225.667	245.333	461	539	236.333	206.333	205.667	431.333	578.667
IV	Pdgfa	894.333	1036.33	924.333	1259.67	817.667	989.667	1058	1150.33	1323
IV	Slc4a1	72.3333	170.667	1816.33	2094	56	84.6667	215	1454.33	2199
IV	Rb1	222.333	341	340.333	382.667	206.333	296	190	278.333	375
IV	D930014E17Rik	238	256.333	320.667	429.667	254	248	358	417.667	427.333
IV	Sh3bp5	273.667	350	359.667	370.333	311	237	226.333	257.667	333
IV	Arhgdib	334.667	286.667	598.333	881.333	356.333	340.333	521.667	804	947
IV	2810474O19Rik	575.333	764	843.333	975	552.667	759.667	898.333	893.667	884.333
IV	2310046A06Rik	120.667	194.667	247	461.333	161.333	192.333	313	390	517
IV	Glrx3	228	311.333	277	379.667	313	294.667	299	347	396
IV	Cgref1	1091.67	1654	1985.67	2401.67	765	1806.67	2055	2048	2049.67
IV	Hist1h2bc	866	967.333	1025.67	1279.67	776.667	590	736.667	1168	1323
IV	Irx5	79.6667	245	409.333	528.333	42.3333	317.667	424.667	441	411.333
IV	Hemgn	16	47	548	710	9	15	52	508.333	807
IV	Ranbp10	431.333	413	590	619.333	369	381.333	408.667	556.333	627
IV	Tecpr1	315.667	294.667	382	418.333	270	306.667	398.333	403.667	373.667
IV	Glrx5	1410.67	1425.67	2203	2670	1670	1592	1838.67	2354	2891.33
IV	Abcb6	303.333	257.667	321	372.333	302	250.333	268	345.333	389
IV	Wisp1	933.333	1305.67	1463.67	1763.67	765.333	1333.33	1612.33	1439.67	1669
IV	Tgfb1	666.667	719	1134.67	1201.33	683.333	1108.67	948.667	806	1157.67
IV	Wdr81	376.333	310.667	392.333	428	273	252.667	363	414	378
IV	Dmp1	2081.33	4977.33	7819	9137.33	259.333	3881.67	6849.67	7266	7886.67
IV	Creg1	435	473.667	668.667	790.667	492.333	486	552	789.667	796
IV	Dazap2	1184	1279	1576.67	1851.67	1165.33	1216	1475.33	1676.67	1987.33
IV	Capg	244.333	231.667	420.333	669	201.333	245	507	657.667	667.667
IV	Smox	312.333	303	558.667	754	269	484	660.667	615.667	762.667
IV	A130040M12Rik	293.667	602	1039.33	1187	210	651.333	1174.33	853.667	879.667
IV	Alad	331.333	247.667	656	856.667	439.667	407.667	390.667	676.333	997.667
IV	Sp7	807.333	948	1061.33	1136.67	582	915.667	1084.33	963	966
IV	Ecm1	372.667	242	349.333	372.667	245.333	198.667	270.667	277.333	346.667
IV	Hmbs	251	243.333	692.667	829.333	270.333	255	313.333	670.667	943
IV	Pnp	691.667	684.667	810.667	982.333	593	686.667	909.333	975.333	942.667
IV	Fgfr1	1018	922.333	1389.67	1296.33	965	954.667	1203.67	1051	1140.67
IV	Cox5a	3301.33	3249	3553	4279.67	4539.67	3421.33	2985.67	3338	4173.67
IV	Ier2	411.667	283.333	499.333	586	350	416	524	547	562.667
IV	Tnfrsf19	344.333	429.667	614	583.333	232	325.667	540.333	462.333	388.667
IV	Vdr	232.667	307.667	423.667	640	201.667	352	605	590	599.667
IV	Rnf144b	461.333	424	418.667	519.667	511.333	315.333	376	439	509
IV	St3gal5	303.333	354	439.667	446.667	325.333	377	356.333	400	453.667
IV	Tmcc2	260.333	218	945.333	1046.67	259.333	187	248.333	769.667	1201.67
IV	Spry1	308.667	282	304.667	337	327	235.667	233.333	233.667	326
IV	Ank	667	748	1337.33	1730	572	650.667	1447	1573.67	1737
IV	Rsl24d1	286.333	293.333	347.667	414	340.333	329	393	401	410.667
IV	1110008P14Rik	399.333	388	588.333	919	494.333	503.333	693	866	1016.33
IV	Cdr2	313.667	367.333	465.667	511	338.667	418.333	420.333	475	522.667
IV	Larp1b	251.333	282	328.333	350.333	235.333	261	281	330.333	364
IV	Ptgis	1322	1902.33	2948.33	3046.67	979.333	2394	2850.33	2353	2361.67
IV	Fam63b	396.333	470	544.333	631.667	371	372.333	552.667	613.333	630
IV	Zwint	362	350.667	449	627	443.333	457.667	576.333	607.333	635.667
IV	Dapk2	84.3333	156.667	323.667	516	75.3333	164.667	454.333	490.667	492
IV	Basp1	788.333	1004	1154.33	1250.33	709.667	1050	1285.67	1063.67	1021.33
IV	Ptp4a3	717	677.333	1052	1073.33	883	848	792.667	888	1128.67
IV	Atp6v1h	350.333	396.667	515	836	422	478	689.667	835	894.333
IV	Pigq	1002.67	854.667	1296.67	1655.33	858.667	835.333	1149	1524.33	1890.33
IV	Gm266	390	504.333	597	565.333	264	448.667	504	389.667	412.333
IV	Ostf1	482.333	608.667	700.667	784	503	677.333	733.333	720	769
IV	Ndfip2	551.667	625.333	597.667	785	532.667	568.667	693	805.333	809
IV	Tfdp2	297.333	274.667	406.333	409	247.667	186.667	192	294.333	449
IV	Arpc1b	1816.33	1900.67	2338	2915.33	1863.67	2195.33	2814.67	2853.67	2914.33
IV	Eif4e	902.667	841.333	1022	1275.33	1189.67	1154.33	1099.67	1143	1328.33
IV	Lrp10	891	812	1030	1198.33	825	896	1126.67	1267.67	1140
IV	Agpat5	226.333	286.333	275	349	330	321.667	298.667	324	353
IV	Urod	921.667	953	1390	1632.67	854.667	858	1123.67	1628.67	1811
IV	Tmbim4	424.333	416.667	560.333	788.667	474.333	573.333	660	812.333	843.667
IV	Lrrfip2	327.667	394	410	443.667	263.333	335.333	439	433.667	383
IV	Pgam5	253.667	269.667	261.667	371	299.333	286	306.333	371	408.333
IV	Gja1	4616	5891.67	6645.67	6968	3962.67	5304	6936	6411	6255.33
IV	Slc25a37	181	155	670.667	806.667	171.667	159	265.333	711.667	1019.67
IV	Ypel5	614	802.667	887.667	923.667	505.333	683.667	825.667	868.333	886
IV	Rsad2	108.667	136	767	987.333	147.333	110	677.333	1099	977.333
IV	Acads	270	259.333	330.333	379.333	329.333	303	333	360.667	408
IV	Gpcpd1	362.667	431.333	570.667	662.667	441.333	459.333	573.667	616.667	736.333
IV	Psmb7	1263.67	1501.33	1533.33	1912.67	1808.33	1643	1342.67	1541.33	2146.67
IV	Dhrs11	158.333	150.333	378.667	474.667	207	187.667	226	427.667	602.333
IV	Epdr1	663.333	765.667	1017.67	1076.33	755	842.333	1070.67	1007.67	1051.67
IV	Blvrb	243.333	258.333	454.667	553	250.333	266.333	406.333	573	610.667
IV	Syngr2	404.667	348.333	491.667	573.667	458.667	438	472	526	649.667
IV	Arpc4	697.333	658.333	924.333	1229.67	888.667	1083	1064.33	1188.67	1307.67
IV	Ermap	60.6667	79	581.667	730.333	46.3333	72.3333	138.333	610.667	1016.67
IV	Cd47	1003	1143.33	1512.33	1889	1108	1291.67	1461	1947	2132.67
IV	Cxcl12	534.333	498	528.333	731.333	511.333	334	382.333	530.667	946
IV	Akirin1	682	857.667	897	1074.33	834	1039.67	1013.67	984.667	1108.67
IV	Trp53inp1	1000.67	1102.33	1400.67	1564.67	610.667	754.667	1325	1669.67	1514.67
IV	Pdia5	540.333	667	746.333	822.333	572.667	823	855.333	752.333	693.667
IV	Mta2	301.333	223.333	323	378.333	312	291.333	352	369.667	400.667
IV	Usp32	537	599.667	643.333	656.333	465.667	480	547.333	640	681.667
IV	Vamp8	642	608.333	885.667	965.667	589	786.333	893.333	1001	966.333
IV	Stom	267.667	256.667	395	419.667	249.333	181	229.333	400.667	496
IV	Jhdm1d	273.333	338	488	531.333	267	369.667	408.333	534.667	594.667
IV	Ube2f	464.333	582.667	714	796.667	564.667	845.333	800.333	689.667	706
IV	Trappc1	550.333	605.333	678.333	809	512.667	570.667	673.667	922	830
IV	H2-D1	936.333	805.667	1083.67	1487.33	972.333	1029	1255	1490	1773.67
IV	Evi2a	243	398	475.667	418.333	217.667	370.667	377	296.333	273.333
IV	Wif1	384	290	310.667	457.667	305.667	168	282	422	571.333
IV	Ccndbp1	352.333	343	481	515	325.667	326.333	441.667	546.667	555.667
IV	Gpx3	4641.33	4876	6561.67	5876.67	3314	4544	5412	5110	5479
IV	Pdlim2	282	273.333	380.667	367.667	217.333	278.667	376	345.667	346.667
IV	Dnajc9	411	464.333	482.667	560.333	405	374	462.333	603.667	610.667
IV	Pim1	215.667	320.333	404.667	374	208.333	416	279.667	280	290.333
IV	Kcnn4	225.667	314.667	516.333	504.667	173	395	434	484.667	521.333
IV	Taldo1	749.333	814	968.333	1157	912	874.667	923	1194.67	1351.67
IV	Olfml2b	1960	1912	2556.67	2175	1352.33	1877	1932.67	1274.67	1097
IV	Raf1	811.333	870.667	1351.67	1089	807	952.333	938	877.667	776.667
IV	Etl4	514	676	713	633.667	369	485	570.667	481.333	397.667
IV	Tmem60	303.333	347.667	373	441.333	338	362	372.333	475.667	491.667
IV	H2afx	470.333	479.333	613.333	785.667	717	597.333	615.333	754	958.667
IV	Tnc	6530	6663.67	8227.67	7300	4731.33	6655.67	7128.33	5619	5001.33
IV	Uqcrfs1	1052	1111.33	1143.67	1269	1416.67	995.333	869	1014.67	1333
IV	Mkrn1	523.333	494	877	882.333	501.667	586	697.333	957.333	1008
IV	Spp1	3475	7064.33	9185.33	9389.67	1334	7003.33	9165	8976	9392.33
IV	Col13a1	559.667	750.333	1317	1240.67	336	849.333	1572.67	1209.67	897.333
IV	S100a13	613.667	801	939.333	921.667	681.333	1002	902	831.667	843.667
IV	Mamdc2	1505	1704.67	2012.33	1594	717.667	1153.33	1153.33	883.667	1074.33
IV	Unc5b	480.667	558.667	773.667	897	373.667	878.667	969.333	965.667	860.667
IV	Dhx40	298.333	354.333	373.667	351	223.333	266.667	360.667	346	296
IV	Ndufb5	1721.33	1741.33	1825.67	2135.33	2466.67	1956	1578.67	1786.67	2339.67
IV	Rgs3	845	1103.33	1646	1577.33	860.333	1588	1783	1484.67	1406.67
IV	Mknk2	1093.33	1029.33	1208.33	1304.33	1069	808	1172.33	1428.67	1480.33
IV	Vma21	371.333	562	437.667	529.667	485.333	467.667	417	534.333	586.667
IV	Nav1	1027	1113.33	1391.67	1145	716	997	1178	901.333	836.333
IV	Ubac1	716.667	680	889.333	855	885	633.333	582.333	767.333	1011.67
IV	Rab27b	203.333	424.333	481	368.667	125.333	284	378.333	274.667	247
IV	Fam3c	1843.67	2061.67	2219	2025.33	1376.67	1637.67	2182.33	2028	1787.67
IV	Cxcr7	319	621.333	686.667	670.333	397.667	683.667	722.667	672	700.667
IV	1110003E01Rik	1394	1616.33	1860	1817	1151	1596.33	1713	2047.33	2087
IV	Mmp23	847.667	1051.67	1237.67	1021.67	600	980	1170	896	720.667
IV	Epha2	202.667	241.333	364	354.667	153	334	489	411.333	328.667
IV	S100a4	1635	1707.33	2080.33	1580.67	1060.33	1225.67	1571.33	1515.33	1152.67
IV	Cep164	353.333	332.667	380.333	351.667	269	277	398.333	381.333	326
IV	Rab3gap1	349.333	317.333	370	342.333	246.667	284.667	379.333	385.667	321
IV	Fos	1278.33	862.667	2267.67	1190	672	1139	1025	813.333	828.667
IV	Alpl	1490	1673	2517	2228.33	1189.67	2850	3019.67	2406.67	1905.33
IV	Sytl2	502.667	593.667	707.667	636.667	480.333	629.333	802	716.667	613
IV	Pak1	593	765.667	1002.33	730	575.667	690.667	876	680.333	587.667
IV	Fam38a	954.333	936.333	1162.33	1070.33	812.667	1161	1307.33	1222.67	996.333
IV	Sulf1	1165	1507.33	1908	1236.67	696.333	1064.33	1529.67	1225.33	920.333
IV	Dusp1	1065.33	997.667	1537	1020	783.333	1057.33	1124.33	939.333	805
IV	Ank1	399.333	368	466	401.667	488.333	316	227	418.333	660.667
IV	Npnt	731.333	972.333	1240	880.667	519.333	1020.67	1311	1156.33	972.667
IV	Rbp4	2089	2611.67	3312.67	2131.67	1774	2204.33	2977.67	2952.33	2078
