# Supplementary material for: Inhibiting the integrated stress response pathway prevents aberrant chondrocyte differentiation thereby alleviating chondrodysplasia
Source: eLife. 2018 Jul 19;7:e37673. doi: 10.7554/eLife.37673 (PMC6053305; doi:10.7554/eLife.37673)
Supplement: Supplementary file 2. — (Related to Figure 1) [file elife-37673-supp2.xlsx]

## Sheet: Sheet1
	Supplementary file 2. Genes Involved in Enriched BP in Cluster I, II, III and IV
	Biological Process	Genes
Cluster I	GO:0030968~Endoplasmic reticulum unfolded protein response	HERPUD1, SYVN1, STC2, CREB3, WFS1, AARS, FGF21, EDEM2, EDEM1, DERL3, DDIT3, ATF3, ERO1L, DNAJC3, EIF2AK3, PPP1R15A, UGGT1
	GO:0006446~Regulation of translational initiation	EIF3C, EIF4EBP1, EIF4EBP2, IMPACT, MKNK1, GLE1, EIF2B2, EIF3M
	GO:0006418~tRNA aminoacylation for protein translation	WARS, NARS, F13A1, SARS, GARS, LARS, QARS
	GO:0008652~Cellular amino acid biosynthetic process	BCAT1, ALDH18A1, GOT1, PHGDH, ASNS, PSAT1
	GO:0055114~Oxidation-reduction process	CYB5R1, ALDH18A1, HTATIP2, PTGS2, HSD3B7, G6PDX, PGD, PRDX5, GFER, ALDH1L2, FTH1, MTHFD1L, BC026585, MTHFR, GPX4, HMOX1, LOXL4, GSTO1, ERO1L, DUS1L, BCKDHA, ACADM, FADS3, DHRS7, PHGDH, KDSR, TXNRD1, ALKBH3, STEAP1, SRXN1, CRYZL1
	GO:0034198~Cellular response to amino acid starvation	CDKN1A, ATF4, ATF3, EIF2S1, IMPACT, EIF2AK3
	GO:0043066~Negative regulation of apoptotic process	MAEA, HAX1, PRDX5, GFER, QARS, ASNS, CITED2, ATAD3A, HSPA4, TAF9, HSPA5, DNAJC3, SGK1, LGALS3, AHI1, RPS6, PLAUR, HYOU1, ATF5, HSP90B1, CDKN1A, BTG2, ARF4, MDM2, EIF2AK3, GSTP1
Cluster II	GO:0007155~Cell adhesion	MYBPC2, ATP1B2, CLSTN1, EDIL3, NOV, ISLR, LAMB2, FAT4, SORBS2, TGFBI, COL6A2, COL6A1, LAMB1, SPON2, COL8A1, BOC, COL8A2, THBS3, THBS4, SPON1, DPT, MPDZ, EGFL6, EFNB2, COL15A1, NLGN2, NID1, MFGE8, CERCAM, COL5A1, LAMA2, PODXL2, LAMA4, CD36, COL14A1, CD34, FBLN5, CDON, FBLN7, LAMC1, MFAP4
	GO:0030198~Extracellular matrix organization	RECK, COL4A2, PXDN, TNXB, EGFL6, ELN, NID1, ABI3BP, LAMA2, LAMA4, LAMB2, FBLN5, SMOC1, COL27A1, TGFBI, PDGFRA, LAMC1, LAMB1
	GO:0002062~Chondrocyte differentiation	SHOX2, NOV, TGFBI, CREB3L2, MUSTN1, GLI2, RUNX3, BMPR1A, NFIB
	GO:0007224~Smoothened signaling pathway	SMO, CDON, PTCH1, GLI2, IFT27, BOC, GLI3, GLI1
	GO:0045667~Regulation of osteoblast differentiation	UCMA, SMOC1, PRKACA, GLI1
Cluster III	GO:0002062~Chondrocyte differentiation	MEF2C, MEF2D, BMP2, WNT5B, TRPS1, PTH1R, MATN1, HSPG2, COL2A1, COL11A2, SOX9
	GO:0016126~Sterol biosynthetic process	CYP51, SC5D, SQLE, DHCR7, INSIG1, FDPS, HMGCS1, DHCR24, FDFT1
	GO:0090090~Negative regulation of canonical Wnt signaling pathway	DKK3, BMP2, WNT4, WNT5B, FOXO1, FRZB, SOX9
	GO:0032956~Regulation of actin cytoskeleton organization	DLC1, CCDC88A, HIP1R, EFNA5, TGFB2
	GO:0001649~Osteoblast differentiation	MEF2C, MEF2D, BMP2, FASN, LRRC17, IHH, CYR61
	GO:0007050~Cell cycle arrest	CDKN1C, INHBA, THBS1, FOXO4, PMP22, TGFB2
Cluster IV	GO:0001525~Angiogenesis	GNA13, SAT1, NRP2, FGFR1, EMCN, NRP1, PDGFA, LEPR, MMRN2, UNC5B, FAP, ITGAV, SOX18, PLXND1, RAMP1, ANGPTL4, CIB1, RAMP2, FMNL3, FLT1, EGFL7, TGFBR1, MCAM, FZD5, ECM1, EPHA2, VASH1, KDR, NOTCH1, SRPX2, ECSCR, TNFAIP2, ENG
	GO:0015991~ATP hydrolysis coupled proton transport	TCIRG1, ATP6V1C1, ATP6V0C, ATP6V1A, ATP6V0E, ATP6AP1, ATP6V1E1, ATP6V1H, ATP6V1B2, ATP6V0D2, ATP6V0B, ATP6V1F
	GO:0030316~Osteoclast differentiation	TNFSF11, GAB2, TFRC, CSF1, OSTM1, SNX10, DCSTAMP, EPHA2, CSF1R, NFATC1, FARP2
	GO:0007049~Cell cycle	E2F2, GNAI1, DBF4, ANAPC10, CEP164, CDT1, SPC25, CGREF1, CDCA8, NCAPG2, TFDP2, RALB, H2AFX, CCNA2, ASPM, CIB1, CDCA3, CDK1, MKI67, LIG1, GMNN, PIM1, NUSAP1, BIRC5, CDC20, MCM2, RB1, MCM3, UBE2C, DCTN3, MCM4, SMC2, MCM5, VASH1, CCNB1, UHRF1, CCNB2, MAD2L1, DUSP1, RGS2, ZWINT, PARD6G, CCNDBP1
	GO:0001503~Ossification	IBSP, BMP1, COL13A1, CSF1, MMP9, DMP1, RSAD2, MMP16, ECM1, TNFSF11, KAZALD1, FOXC1, EXT1, SPP1
	GO:0030036~Actin cytoskeleton organization	MTSS1, FMNL3, PDGFA, SSH2, VASP, ELMO1, CORO1C, ACTR2, PFN1, RAC2, SDCBP, PAK1, CAP1, ABL2, RHOG
	GO:0045453~Bone resorption	CTSK, TNFSF11, RAC2, TPP1, ACP5, CTSS
	GO:0048010~VEGF receptor signaling pathway	FLT1, NRP1, SULF1, FOXC1, PIK3R1, KDR
	GO:0001501~Skeletal system development	BMI1, VDR, MMP9, HEXA, TGFBR1, HEXB, FAM20C, BCAN, FOXC1, TGFB1, EPHA2
