# Supplementary material for: Inhibiting the integrated stress response pathway prevents aberrant chondrocyte differentiation thereby alleviating chondrodysplasia
Source: eLife. 2018 Jul 19;7:e37673. doi: 10.7554/eLife.37673 (PMC6053305; doi:10.7554/eLife.37673)
Supplement: Supplementary file 3. — (Related to Figure 1) [file elife-37673-supp3.xlsx]

## Sheet: Sheet1
	Supplementary file 3. Genes Involved in Enriched Pathways in Cluster I, II, III and IV
Cluster I	Pathways	Genes
	mmu04141: Protein processing in endoplasmic reticulum	SYVN1, WFS1, RAD23A, RNF185, PDIA6, PDIA4, EDEM2, EDEM1, DERL3, SEC63, PLAA, HSPH1, DNAJB11, ERO1L, HSPA5, DNAJC3, DNAJC1, HERPUD1, DDIT3, PREB, HYOU1, HSP90B1, ATF4, EIF2S1, PPP1R15A, EIF2AK3, UGGT1, SEC23B, SEL1L
	mmu03050: Proteasome	PSMD14, PSMD13, PSMB3, PSMD3, PSME3, PSMD8
	mmu00970: Aminoacyl-tRNA biosynthesis	WARS, NARS, SARS, AARS, GARS, LARS, QARS
	mmu00520: Amino sugar and nucleotide sugar metabolism	PGM3, CYB5R1, GNE, GNPNAT1, UAP1L1, PMM1
	mmu00480: Glutathione metabolism	ODC1, GPX4, PGD, G6PDX, GSTO1, GSTP1
	mmu01230: Biosynthesis of amino acids	BCAT1, ALDH18A1, GOT1, ALDOC, PHGDH, PSAT1, GPT2
Cluster II	mmu04510: Focal adhesion	CAV2, CAV1, MYL2, ITGA10, CHAD, MYL9, LAMB2, COL27A1, COL6A3, COL6A2, COL6A1, LAMB1, THBS3, THBS4, EGFR, COL4A2, TNXB, IGF1, MYLPF, ACTN2, ACTN3, COL5A1, LAMA2, LAMA4, PDGFRA, LAMC1
	mmu04512: ECM-receptor interaction	COL4A2, TNXB, ITGA10, COL5A1, CHAD, LAMA2, LAMA4, CD36, LAMB2, COL27A1, COL6A3, COL6A2, COL6A1, LAMC1, LAMB1, THBS3, THBS4
	mmu04340: Hedgehog signaling pathway	SMO, PRKACA, PTCH1, GAS1, PTCH2, GLI2, GLI3, GLI1
	mmu04020: Calcium signaling pathway	PHKA2, EGFR, SLC25A4, ADCY7, TNNC2, TNNC1, ITPR2, VDAC1, PPIF, AGTR1A, ATP2A1, PPP3CB, RYR1, PDGFRA, PRKACA
	mmu00010: Glycolysis / Gluconeogenesis	ALDOA, PGM2, LDHB, PGAM2, ENO3, DLAT, PFKM
Cluster III	mmu04512: ECM-receptor interaction	COMP, ITGA7, HSPG2, ITGB5, COL2A1, TNN, THBS1, COL11A2, SDC4, COL11A1, THBS2
	mmu00100: Steroid biosynthesis	CYP51, SC5D, SQLE, DHCR7, DHCR24, FDFT1
	mmu04922: Glucagon signaling pathway	PKM, LDHA, ADCY2, PYGL, SLC2A1, GYS1, ACACA, PGAM1, FOXO1
	mmu04152: AMPK signaling pathway	SCD1, IGF1R, SCD2, PFKL, GYS1, PFKP, ACACA, FASN, FOXO1, CAB39
	mmu04510: Focal adhesion	IGF1R, BCAR1, JUN, COMP, ITGA7, ITGB5, COL2A1, TNN, THBS1, COL11A2, COL11A1, THBS2
	mmu04068: FoxO signaling pathway	IGF1R, KRAS, ARAF, FOXO1, BNIP3, KLF2, FOXO4, GADD45B, TGFB2
Cluster IV	mmu04142: Lysosome	ARSB, NAGLU, LITAF, GM2A, LGMN, ATP6AP1, HEXA, HEXB, AP3S1, ACP5, CTSA, ATP6V0B, ATP6V0C, CD68, AP1S2, LAPTM5, TPP1, ATP6V0D2, TCIRG1, CTSZ, GUSB, ATP6V1H, CTSS, M6PR, GNS, CTSK, NPC2, CTSE, CTSC, CTSH
	mmu04380: Osteoclast differentiation	SOCS3, CSF1, TGFBR1, NFKBIA, ACP5, ITGB3, TGFB1, FOS, CYBA, IFNAR2, CTSK, TNFSF11, GAB2, FYN, JAK1, IFNGR2, PIK3R1, IFNGR1, CSF1R, TYROBP, NFATC1
	mmu04110: Cell cycle	CDK1, E2F2, YWHAZ, DBF4, ANAPC10, CDC20, RB1, MCM2, MCM3, MCM4, TGFB1, MCM5, CCNB1, MAD2L1, CCNB2, PCNA, TFDP2, CCNA2
	mmu00190: Oxidative phosphorylation	TCIRG1, NDUFB5, ATP6AP1, COX8A, ATP6V1H, ATP6V1G1, ATP6V1B2, COX5A, UQCRFS1, ATP6V1D, ATP6V0B, ATP6V1F, ATP6V1C1, ATP6V0C, ATP6V1A, ATP6V0E, ATP6V1E1, ATP6V0D2
	mmu00531: Glycosaminoglycan degradation	GNS, ARSB, NAGLU, GUSB, HEXA, HEXB
	mmu04014: Ras signaling pathway	FGFR1, FLT1, PDGFA, CSF1, RAF1, GNG11, KITL, EPHA2, KDR, PLA2G4A, GAB2, RAC2, ETS1, RALB, PDGFC, RAP1B, PAK1, ABL2, PIK3R1, CSF1R
