# Supplementary material for: Inhibiting the integrated stress response pathway prevents aberrant chondrocyte differentiation thereby alleviating chondrodysplasia
Source: eLife. 2018 Jul 19;7:e37673. doi: 10.7554/eLife.37673 (PMC6053305; doi:10.7554/eLife.37673)
Supplement: Supplementary file 4. — (Related to Figure 1) [file elife-37673-supp4.xlsx]

## Sheet: Sheet 1
Supplementary file 4. DEG comparison between 13del and published MCDS transcriptome
	Commonly Upregulated		Commonly Downregulated		13del Specifically Upregulated		13del Specifically Downregulated
	Gene	FoldChange	Gene	FoldChange	Gene	FoldChange	Gene	FoldChange
	Fgf21	149.327	Ldb3	-7.38372	Apoa4	88.1653	Atp2a1	-9.02246
	Car6	70.6046	Matn1	-4.69538	B4galnt2	41.2632	Actc1	-8.73596
	Cdsn	56.7925	Srl	-4.6896	Prg4	14.9772	Smpx	-8.3284
	Vnn1	19.9464	Myh1	-4.01965	Ero1l	11.4464	Casq1	-8.12674
	Dsg2	16.4072	Cldn5	-2.99513	Aldoc	7.58801	Ryr1	-8.07933
	Derl3	16.0386	Spon2	-2.82433	Stc2	4.33914	Trdn	-7.83801
	Avil	15.4375	Thbs3	-2.74117	Col10a1	4.06953	Ckm	-7.79028
	Lcn2	13.9282	Sema7a	-2.71921	Pik3cd	3.97013	Actn3	-7.66843
	Ddit3	12.6795	Kcne3	-2.71271	1810014B01Rik	3.90593	Neb	-7.64251
	Chac1	11.748	Ece1	-2.70718	Scara5	3.89401	Ttn	-7.50225
	Trib3	11.1619	Wnk4	-2.57394	Anxa8	3.58189	Apobec2	-7.47949
	Atf3	7.88281	Arsi	-2.55046	Pdia4	3.39806	Tnnt3	-7.34863
	Spint2	7.40918	Mmrn2	-2.42229	Acot2	2.99849	Cox8b	-6.45238
	Gpt2	5.27837	Gpihbp1	-2.38183	Slpi	2.98988	Tnnc2	-6.30663
	Creld2	5.26089	Mypn	-2.36704	Lgals3	2.97251	Sh3bgr	-6.25266
	Mt2	4.63311	9930013L23Rik	-2.3351	Smyd5	2.94705	Pygm	-6.24565
	Herpud1	3.94375	Cdkn1c	-2.23952	Atf5	2.92548	Tmem182	-6.17743
	Epb4.1l4a	3.91218	Cdh5	-2.23374	Srgn	2.89204	Acta1	-6.11115
	Steap1	3.83273	Gng11	-2.20978	Sel1l	2.85808	Pgam2	-6.09855
	Slc2a1	3.74323	Svep1	-2.15286	Dnajb9	2.78641	Cox7a1	-6.00852
	Mt1	3.41114	Rhoj	-2.15193	Malat1	2.78184	Tnni2	-5.97635
	Hmox1	3.39516	Ednrb	-2.14888	Mfi2	2.72576	Tnxb	-5.94318
	Sdf2l1	3.26359	Plvap	-2.11094	Ppap2c	2.71597	Rpl3l	-5.92343
	Pvr	3.18349	1810011O10Rik	-2.10757	Mfsd6	2.70525	Actn2	-5.90942
	Zfand2a	3.1553	Hpgd	-2.09524	Pfkl	2.68678	Rtn2	-5.69491
	Wfs1	2.98188	Ramp2	-2.07507	Ppp1r15a	2.64577	Kera	-5.53028
	Htatip2	2.98097	Col22a1	-2.0727	Stbd1	2.56463	Sypl2	-5.51656
	Il18	2.94383	Cd34	-2.06764	Tinagl1	2.55979	Atp1a2	-5.41845
	Bcat1	2.81974	Nmb	-2.04137	Ak4	2.52995	Dpt	-5.39696
	Tgoln1	2.71364	St8sia4	-1.98754	Avpi1	2.52741	Hrc	-5.27404
	Asns	2.67292	Rbp1	-1.96532	Slc6a9	2.52258	Tceal7	-5.24114
	Cyb5r1	2.66606	Ets1	-1.9536	Me1	2.47692	Mb	-5.09255
	BC005624	2.65594	Mpped2	-1.95082	Ptx3	2.47535	Eno3	-4.98386
	Bnip3	2.63667	Dusp6	-1.94576	Pygl	2.47085	Kbtbd10	-4.88435
	Pck2	2.57163	Ifitm5	-1.94565	Csgalnact1	2.45241	Angptl1	-4.86632
	Sssca1	2.5235	Egr1	-1.94325	Trpv4	2.42689	Nov	-4.54554
	Tcf25	2.44622	Cxcl14	-1.94221	Gale	2.41385	Thbs4	-4.51749
	0610007L01Rik	2.44098	Slc13a5	-1.93523	Efhd2	2.40083	Itgb1bp2	-4.27703
	Ndrg1	2.42683	Mafb	-1.93312	Ncmap	2.34891	Atp1b4	-4.25
	Gnpnat1	2.42125	Pcsk5	-1.91053	Hsp90b1	2.33238	Synpo2	-4.21264
	Dnajc3	2.41136	Flt1	-1.91005	Fxyd3	2.3265	1110002E22Rik	-4.21082
	Blzf1	2.39777	Egfl7	-1.90912	Prkg2	2.27659	Asph	-4.09434
	Mknk1	2.39707	1500015O10Rik	-1.90314	Golt1b	2.22217	Cox6a2	-4.01832
	Hspa5	2.36861	Mmp9	-1.89324	Cdc34	2.19664	Cacng1	-3.98819
	Pdrg1	2.36081	Nid1	-1.88436	Tspan13	2.18311	Cmya5	-3.82599
	Grpel1	2.27038	D0H4S114	-1.86106	Hsph1	2.17683	Synpo2l	-3.66481
	Ahi1	2.23178	Ap1s2	-1.8608	Sqstm1	2.16184	Tppp3	-3.58264
	Slc7a5	2.20852	Car3	-1.85955	Stard10	2.16092	Pamr1	-3.37607
	Ddx56	2.20748	Fxyd1	-1.85863	Sox9	2.15317	Itih5	-3.32537
	Wars	2.20341	Enpp2	-1.82527	Sars	2.11159	Pdk4	-3.23034
	Hspb1	2.18797	Cd93	-1.82232	Ece2	2.10146	C1qtnf2	-3.19313
	Nucb2	2.17852	Slit2	-1.81715	Wscd2	2.08388	Tnmd	-3.15148
	Nsun2	2.17677	Matn2	-1.81275	1810046J19Rik	2.06919	Rian	-3.14963
	Fads3	2.16442	Cd200	-1.80701	Tomm40	2.06567	Sfrp2	-3.14822
	Mageh1	2.15572	Mfap4	-1.79262	F13a1	2.04443	Tcap	-3.09052
	Drg2	2.13658	Pde4dip	-1.78699	Cited2	2.04417	Tnnt1	-3.05384
	Spg21	2.10356	Col4a2	-1.78039	Snhg6	2.01346	Tmod4	-2.96732
	Got1	2.09873	Emcn	-1.76275	5031425E22Rik	2.00328	Fhl1	-2.95254
	Clcn3	2.05668	Ppap2b	-1.75189	Ptgs2	1.99734	Cilp	-2.92296
	Mthfd1l	2.03409	Plk2	-1.7513	Hspa9	1.99097	Cd36	-2.89072
	Hyou1	2.03175	Zfp36l1	-1.73661	Eif2d	1.98992	Ntn1	-2.8391
	Cebpb	2.0242	Rcsd1	-1.73646	Atf4	1.98004	B230214O09Rik	-2.77303
	Gsto1	2.01342	Abca9	-1.71821	S100b	1.96328	Copg2as2	-2.76443
	Hax1	2.00947	Ptprb	-1.71441	Erlin1	1.96108	Mfap5	-2.7133
	Surf1	2.00824	Ctss	-1.70794	G6pdx	1.95657	Cacna2d1	-2.63473
	Eif4ebp1	1.99159	Stab1	-1.70444	1810031K17Rik	1.95404	Ccl9	-2.63081
	Cwf19l2	1.98916	Mustn1	-1.69779	Preb	1.94789	Abcc9	-2.61488
	Pfkp	1.98382	Ghr	-1.6941	Lyplal1	1.9363	Nexn	-2.60566
	Ptrh2	1.94636	Frzb	-1.68597	Eif6	1.93366	Adra2a	-2.6
	Txndc11	1.92939	Nid2	-1.6839	Rras2	1.92941	Abca8a	-2.5565
	Pspc1	1.91524	Thbs2	-1.66543	Lonp1	1.92705	Spon1	-2.46187
	Syvn1	1.91255	2610203C20Rik	-1.65771	Glt25d2	1.92567	Il2rg	-2.4193
	Ebna1bp2	1.90437	Marcksl1	-1.64241	Epyc	1.90751	Gimap4	-2.38804
	Srxn1	1.88769	Sparcl1	-1.63675	Gys1	1.90639	Ngp	-2.37986
	Abcc4	1.87226	Kdr	-1.6355	Scd1	1.89519	Tpm1	-2.36844
	Dus1l	1.87033	Mdk	-1.61737	Slc26a2	1.89455	C1qtnf3	-2.34555
	Srebf1	1.85226	F2r	-1.60996	2610528E23Rik	1.88618	Fabp4	-2.29222
	Zfp259	1.84324	Mtss1	-1.5958	Prr13	1.87972	Camp	-2.28492
	Ddx24	1.83152	Jam2	-1.59544	Isyna1	1.87622	Tnnc1	-2.28305
	Tmem43	1.81702	Cd97	-1.58941	Jub	1.86868	Akap12	-2.27214
	Faf1	1.81091	Ifitm3	-1.58793	Aldh18a1	1.86147	Lama2	-2.26202
	Impact	1.80112	Adamts9	-1.58454	Lect1	1.85503	Camk2n1	-2.23861
	Trim39	1.79747	Lnpep	-1.57951	Serpine1	1.85394	Fbn1	-2.23807
	Phgdh	1.77433	Fmod	-1.57091	Trmt61a	1.85225	Egfr	-2.23206
	Tspo	1.75977	Cbr3	-1.56804	Ccdc47	1.85148	Adamts5	-2.22519
	Osmr	1.758	Fstl1	-1.56574	Pno1	1.84447	Egfl6	-2.2193
	Mdm2	1.74096	2810055G20Rik	-1.56512	Gpr107	1.83969	Nrp1	-2.2087
	AW555464	1.7318	Nbl1	-1.56016	Scin	1.83449	Adam19	-2.18015
	Flnc	1.73035	Col27a1	-1.555	Gm19858	1.83333	Ctsh	-2.16761
	6030458C11Rik	1.72916	Tns1	-1.54711	Gle1	1.83033	Pdgfra	-2.14054
	Slc3a2	1.72758	Crispld1	-1.54326	Wdr70	1.81832	Sdpr	-2.13118
	Tmem158	1.70148	Fcer1g	-1.53995	Hspb7	1.81683	Fos	-2.12562
	Tnfrsf12a	1.69341	Col9a3	-1.53627	Pmm1	1.81581	Fam20c	-2.1199
	Grina	1.69133	Lama4	-1.53559	Ubl4	1.81424	Pfkm	-2.1004
	Lars	1.69084	Ppp3cb	-1.52197	Desi1	1.80415	Tnfsf11	-2.0994
	Ghitm	1.69035	Cdc20	-1.51547	Ppp1r11	1.79992	Igf1	-2.08806
	D19Bwg1357e	1.69014	Adssl1	-1.50907	1810035L17Rik	1.79863	Itgbl1	-2.07695
	Anxa3	1.6841	Prkg1	-1.50705	Pdia6	1.7765	Klhl24	-2.04856
	Pes1	1.68394			Clic4	1.7734	Mamdc2	-2.04055
	Gnl2	1.67991			Susd5	1.76916	Fmo1	-2.03213
	Lrrc40	1.6789			Slc38a3	1.76267	Ecscr	-2.02728
	Atp1b1	1.67105			Thumpd1	1.76036	Kctd14	-2.02211
	Myg1	1.6668			Tuba4a	1.75905	Miat	-2.02012
	Pgd	1.66545			Fam162a	1.75293	Crabp1	-2.01791
	Aldh6a1	1.65928			D430033H22Rik	1.72892	Lepr	-2.01454
	Arf4	1.6581			Ppp1r13l	1.72786	S100a9	-2.01288
	Toe1	1.64846			3830612M24	1.71264	Fabp5	-2.01275
	Dhrs7	1.6379			Ppan	1.71068	Aplnr	-2.00346
	Prnp	1.63354			Mak16	1.70918	Fndc1	-1.99646
	Srp14	1.63255			Neat1	1.70656	Srpx2	-1.98961
	Btaf1	1.62347			Fam50a	1.68766	Ramp1	-1.97543
	Higd1a	1.61504			Zfp385b	1.68599	Steap4	-1.96771
	Dhx32	1.61236			Mea1	1.68409	Sox18	-1.96613
	Nupr1	1.61011			Mia3	1.68217	Plxdc2	-1.95768
	H2-K1	1.60759			Chpf	1.68203	Dlk1	-1.95716
	Mthfr	1.59944			Loxl4	1.67371	1110006E14Rik	-1.95693
	Pgam1	1.59351			Lbp	1.67197	Apod	-1.95538
	Gpx4	1.58666			Mfge8	1.67113	Lrrc15	-1.94903
	Aars	1.57857			4930455C21Rik	1.6709	Lims1	-1.93813
	Tex264	1.56652			Samhd1	1.65859	Ptprv	-1.93297
	Mcfd2	1.55855			Snhg12	1.65142	Fabp3	-1.92466
	Cyld	1.54782			2310045N01Rik	1.64953	Foxp1	-1.91365
	Ninj1	1.53988			Ndnl2	1.64948	S1pr3	-1.90927
	Psat1	1.53273			Ints2	1.64754	Adamts12	-1.89329
	Snx5	1.52709			Tubb2a	1.64622	AI314604	-1.89196
	Efna1	1.52184			Slc48a1	1.64483	C1qtnf1	-1.88053
	Hsd3b7	1.51311			Nudt18	1.6446	Cilp2	-1.88015
	Ccnh	1.50912			G6pc3	1.64385	Lpar6	-1.87685
	Hspa4	1.50035			Lman2l	1.64254	Ctsc	-1.86024
					Hip1r	1.63937	Sfrp4	-1.85867
					Prpf6	1.6361	Olfml2b	-1.85604
					Llph	1.63453	Atp10d	-1.84587
					Hint2	1.63181	Ssc5d	-1.84457
					Jmjd6	1.63022	Ifngr2	-1.84292
					Hcfc1r1	1.62479	6230424C14Rik	-1.83994
					Smoc2	1.62078	Meg3	-1.83445
					Chst12	1.61987	Abi3bp	-1.8274
					AU040320	1.61452	Megf6	-1.81134
					Supt5h	1.6121	Colec12	-1.80949
					BC026585	1.61118	Plat	-1.80477
					Atad3a	1.60278	Eef1a2	-1.80381
					Lyrm5	1.60233	Matn3	-1.80035
					Tssc4	1.59021	Slc40a1	-1.79272
					Ttll1	1.58992	Nfia	-1.79032
					Nr1h2	1.5874	Ptch1	-1.78552
					Pole3	1.58464	Dkk3	-1.77352
					Cspg4	1.58394	Synm	-1.76938
					Smoc1	1.58366	Sbk1	-1.76332
					Aaas	1.58342	2210020M01Rik	-1.75731
					Wwp2	1.58052	Atp1b2	-1.75296
					Sc5d	1.57935	Cblb	-1.75296
					Mrpl24	1.57913	Cd53	-1.75093
					Suco	1.57465	Ube2d1	-1.74728
					Creb3	1.57062	Sema3c	-1.74643
					Edem2	1.56917	Grasp	-1.74486
					Gfer	1.56711	Arhgap31	-1.74235
					Fdft1	1.56644	Zfp618	-1.73979
					Cox18	1.56627	Acaa2	-1.73775
					Gltp	1.55898	Fam126a	-1.72978
					Parl	1.55789	Pisd-ps3	-1.7243
					Osbpl2	1.55561	Rgs2	-1.72113
					1810022K09Rik	1.5483	Pdgfrl	-1.71958
					Rps6	1.54082	Ltbp1	-1.7181
					BC031181	1.53819	Sfi1	-1.71513
					Yif1a	1.53376	Tmem204	-1.71306
					Eif3m	1.53088	Ocstamp	-1.71038
					Ndufa4l2	1.53077	Fat3	-1.70696
					2210016F16Rik	1.52767	Tmem51	-1.70444
					Senp2	1.52179	Sepp1	-1.70313
					Eif2ak3	1.51992	Pvrl3	-1.70296
					Dnajc1	1.51885	Mmd	-1.7027
					Sgk1	1.51746	Bnc2	-1.70247
					Rnf126	1.5173	Cd302	-1.70206
					Gm19773	1.51489	Ltbp2	-1.69627
					Tmub2	1.51146	Adck3	-1.69448
					Rnf185	1.51116	Loxl3	-1.6927
					Ftl1	1.50996	Gli1	-1.68912
					Ccng1	1.50858	Fbn2	-1.68867
					H2afj	1.5083	Cfh	-1.68815
					Fgfrl1	1.50604	Dixdc1	-1.68565
					Mfsd5	1.50588	Jph2	-1.68079
					Leprel1	1.50167	Pdlim4	-1.6778
					Mia1	1.50146	B230337E12Rik	-1.67486
					Ciao1	1.50077	Cdh2	-1.67125
							Ssh2	-1.6703
							Col14a1	-1.66734
							Pald1	-1.66616
							Dtx4	-1.66343
							Gulp1	-1.66295
							Lamb1	-1.66239
							Cav1	-1.66213
							Aqp1	-1.66206
							Gas1	-1.65179
							B2m	-1.65175
							Limch1	-1.64542
							Lphn2	-1.6444
							Tnn	-1.64359
							Bach1	-1.64353
							Abca1	-1.64061
							Sgms2	-1.63899
							Tspan6	-1.63725
							Emilin3	-1.63683
							Cdca3	-1.63617
							Gpc3	-1.6331
							Prickle2	-1.63226
							Rftn1	-1.63075
							Cotl1	-1.62649
							S100a8	-1.62484
							Rbms3	-1.62312
							Ccdc3	-1.62302
							Lamc1	-1.62101
							Spred1	-1.61978
							Agl	-1.61943
							A230061C15Rik	-1.61932
							Zfp354c	-1.61916
							Endod1	-1.61506
							Fap	-1.61413
							Socs3	-1.60978
							Plekhg2	-1.60811
							Cd1d1	-1.6081
							Hpcal1	-1.60635
							Aebp1	-1.60433
							Plxnd1	-1.60294
							Mapk12	-1.60176
							Hapln1	-1.59835
							Cdo1	-1.59817
							Phc2	-1.59806
							Col5a1	-1.59799
							Svil	-1.59498
							Fyco1	-1.59385
							Igf2r	-1.59234
							Cav2	-1.59202
							Kctd12	-1.58854
							4632428N05Rik	-1.5856
							Aspn	-1.58485
							Fat4	-1.58325
							Gli2	-1.58154
							Sema6d	-1.58111
							Dram2	-1.58042
							Epm2aip1	-1.58002
							Antxr1	-1.57954
							Notch1	-1.57601
							Edil3	-1.57319
							D3Bwg0562e	-1.5701
							Gyg	-1.56947
							Acyp2	-1.56839
							Epha3	-1.56385
							Tmod1	-1.56189
							Hoxc8	-1.56141
							Ptch2	-1.56058
							Cadm1	-1.55683
							Angptl2	-1.55652
							Rap2a	-1.55616
							Ahsp	-1.55549
							Frmd4a	-1.55454
							Ostm1	-1.5537
							Scube2	-1.55295
							Dkk1	-1.55287
							Col15a1	-1.5528
							Rab27b	-1.54672
							Dnase2a	-1.54602
							Ibsp	-1.54454
							Mef2c	-1.54365
							Sspn	-1.53827
							Gpr124	-1.53683
							Fam46c	-1.53388
							Anxa6	-1.53343
							Cenpa	-1.53274
							Lyn	-1.5326
							Gab2	-1.53198
							Itgb3	-1.53198
							Crip1	-1.53043
							Dact1	-1.52979
							Gpr116	-1.52678
							Kcne4	-1.52373
							Mmp13	-1.52109
							Mpdz	-1.51964
							Slc2a13	-1.51772
							Prss35	-1.51731
							Cyth3	-1.51586
							Car2	-1.51522
							Lrp4	-1.51474
							Ndrg2	-1.51452
							Evi2a	-1.50844
							Ptprz1	-1.50777
							Irf2bp2	-1.50756
							Tcp11l2	-1.50642
							Dcstamp	-1.50641
							Lyz1	-1.50113
