# Supplementary material for: Inhibiting the integrated stress response pathway prevents aberrant chondrocyte differentiation thereby alleviating chondrodysplasia
Source: eLife. 2018 Jul 19;7:e37673. doi: 10.7554/eLife.37673 (PMC6053305; doi:10.7554/eLife.37673)
Supplement: Supplementary file 6. — Genes containing ATF4 and CHOP binding peaks within 10 kb from TSS were listed. (Related to Figure 1) [file elife-37673-supp6.xlsx]

## Sheet: All_ATF4 binding
Supplementary file 6. List of ATF4 and CHOP target genes that have binding peaks within 10kb from TSS of genes in each cluster.
Cluster I		Cluster II		Cluster III		Cluster IV
ATF4	CHOP	ATF4	CHOP	ATF4	CHOP	ATF4	CHOP				Odd Ratio	p-Value
Aars	Aars	Aebp1	Amacr	Bnip3	Cspg4	Acsl5	Angptl4		Cluster I	ATF4	2.8	<0.0001
Abcc4	Abcc4	Akap8l	Angptl2	D5Ertd579e	Emilin1	Adra2a	Atf6			CHOP	4.3	<0.0001
Acot2	Acot2	Amacr	Chchd10	Emilin1	Itgb5	Angptl4	Atp6v1a		Cluster II	ATF4	0.57	0.0004
Aldh18a1	Aldh18a1	Amotl1	Fibin	Fahd2a	Kdm6b	Arf5	Atp6v1g1			CHOP	0.3	0.0001
Aldh1l2	Aldh1l2	Angptl2	Lhfpl2	Fosl2	Map3k5	Atp6v1a	Csf1		Cluster III	ATF4	0.79	0.263
Anapc1	Arpc5l	Arhgef25	Sfi1	Gys1	Me1	Atp6v1g1	Dusp6			CHOP	0.58	0.1236
Arpc5l	Atf5	B230120H23Rik	Slc7a2	Itgb5	Pgk1	Bok	Fam38a		Cluster IV	ATF4	0.72	0.0332
Asns	Avpi1	Bmpr1a	Spon2	Kdm6b	Prkg1	Cd276	Hexb			CHOP	0.73	0.1819
Atf3	B4galnt2	C1qtnf1	Tacc2	Ldlrad3	Sh3pxd2a	Cd47	Hpgd
Atf5	Car6	Cdkn1b	Thra	Leprel1		Cp	Irf2bp2
Avil	Cdsn	Chchd10	Trim2	Lmo4		Csf1	Jhdm1d
B4galnt2	Cebpb	Chst11	Zfp238	Lrrc17		Ctsc	Mgat4b
Bcat1	Cyb5r1	Col5a1		Map3k5		Dstn	Midn
Car6	Ddit3	Col6a3		Ndufa4l2		Dusp1	Myd88
Cbx4	Eif3c	Dtx3		P4ha2		Dusp6	Pdgfc
Cdsn	Emp2	Fbln2		P4ha3		Emcn	Rpa3
Cebpb	Erlin1	Fbln5		Pltp		Evi2a	Slit2
Cebpd	Ero1l	Fibin		Prkg1		Fam108c	Tmem60
Chac1	Fads3	H19		Prss35		Fam38a	Tmtc2
Clic4	Fam129a	Islr		Pycr1		Fam3c	Trp53inp1
Cr1l	Flnc	Klf7		Sc4mol		Fcer1g	Ube2l3
Cryzl1	Gars	Klhdc10		Sh3pxd2a		Fmnl3	Vldlr
Cyb5r1	Ghitm	Lama4		Shisa4		Gna13	Wls
Ddit3	Gnpnat1	Lhfpl2		Slc1a4		Gpr137b-ps	Ypel5
Dhrs7	Hspa5	Loxl1		Slc2a1		H2afz	Ywhaz
Eif3c	Hspa9	Ltbp3		Slc38a2		Hexb
Eif4ebp1	Leprotl1	Myoz1		Sox9		Hipk1
Emp2	Lmbrd1	Nnt		Tjap1		Hpgd
Erlin1	Lonp1	Plat		Uxs1		Ier2
Ero1l	Lrrk1	Prdm5		Vps37c		Irf2bp2
Esyt1	Mknk1	Ptch1				Jdp2
Fads3	Mrpl24	Rab28				Jhdm1d
Fam129a	Pmm1	Rai1				Kazald1
Fgf21	Ppp1r15a	Rhoj				Klf3
Flnc	Ptgs2	Rps6ka2				Klhl25
Fth1	Ptrh2	Sfi1				Lims1
Gars	Ptx3	Slc25a4				Map4k4
Ghitm	Sars	Slc7a2				Mdfic
Gnpnat1	Sel1l	Spon2				Mgat4b
Got1	Slc20a1	Sspn				Myd88
Gpt2	Slc25a39	Tacc2				Ncoa4
Gpx4	Stbd1	Tef				Plekha2
Gsto1	Steap1	Tenc1				Plk2
Hax1	Tbpl1	Thra				Ptpn12
Herpud1	Trib3	Tram2				Rpa3
Hist1h1c	Ubr2	Trim2				Sema4d
Hmox1	Wars	Vgll4				Slit2
Hsd3b7	Zc3hav1	Wwtr1				Snx10
Hspa5	1810031K17Rik	Zfp238				Spred1
Hspa9	2610528E23Rik	1110018J18Rik				Svep1
Htatip2		2700023E23Rik				Tmem123
Lars		2810055G20Rik				Tmpo
Lcn2		2810410L24Rik				Tmtc2
Leprotl1						Tnfaip2
Lgals3						Trp53inp1
Lmbrd1						Ube2l3
Lonp1						Vldlr
Lrrk1						Wdfy2
Map1lc3b						Wisp1
Mfap1a						Wls
Mid1ip1						Ypel5
Mknk1						Ywhaz
Mrpl24						8430419L09Rik
Mthfd1l						9930013L23Rik
Mthfr
Nars
Ndrg1
Nupr1
Osmr
Pck2
Phgdh
Pmm1
Pno1
Ppp1r15a
Prg4
Ptgs2
Ptrh2
Ptx3
Sars
Sel1l
Sft2d2
Slc25a39
Slc6a9
Slc7a5
Snx5
Spg21
Sssca1
Stbd1
Stc2
Steap1
Tbpl1
Trib3
Ttc9c
Ubr2
Wars
Ypel3
Zc3hav1
1810031K17Rik
2610528E23Rik
