# Supplementary material for: Inhibiting the integrated stress response pathway prevents aberrant chondrocyte differentiation thereby alleviating chondrodysplasia
Source: eLife. 2018 Jul 19;7:e37673. doi: 10.7554/eLife.37673 (PMC6053305; doi:10.7554/eLife.37673)
Supplement: Supplementary file 7. — (Related to Materials and methods) [file elife-37673-supp7.xlsx]

## Sheet: Sheet1
	Forward	Reverse
Primers used for C10-Atf4 mouse genotyping PCR	CAGATCAGTGATGGGCTATG	GAACCACCTGGAGAAGGCAGATT
Primers used for probe synthesis in in situ hybridization
Atf4	GAGGTGGCCAAGCACTTGAAA	GAACCACCTGGAGAAGGCAGATT
Atf3	GCTTCCCCAGTGGAGCCAAT	CCACCTCTGCTTAGCTCTGCAAT
Ddit3	ATGAGGATCTGCAGGAGGTCCTGTC	GATGCCCACTGTTCATGCTTGGT
Ero1l	AAGACTACAAAAGCTTCTTG	AAGAATTCTCATCGAAGTGCAA
Fgf21	CAGGGGTCATTCAAATCCTG	AGGAATCCTGCTTGGTCTTG
Primers used for qRT-PCR
Atf4	TGGCGAGTGTAAGGAGCTAGAAA	TCTTCCCCCTTGCCTTACG
Atf3	GGTCGCACTGACTTCTGAGG	CTCTGGCCGTTCTCTGGA
Ddit3	CCACCACACCTGAAAGCAGAA	GGTGCCCCCAATTTCATCT
Fgf21	CAGGGGTCATTCAAATCCTG	AGGAATCCTGCTTGGTCTTG
Hspa5	TGAAACTGTGGGAGGAGTCA	TTCAGCTGTCACTCGGAGAA
Xbp1T	AAGAACACGCTTGGGAATGG	ACTCCCCTTGGCCTCCAC
Xbp1S	GAGTCCGCAGCAGGTG	GTGTCAGAGTCCATGGGA
